# Supplementary material for: Ultrastructural and glycoproteomic characterization of Prevotella intermedia: Insights into O‐glycosylation and outer membrane vesicles
Source: Microbiologyopen. 2024 Feb 26;13(2):e1401. doi: 10.1002/mbo3.1401 (PMC10897501; doi:10.1002/mbo3.1401)
Supplement: Supplementary file 1 — Table S1. Proteome data and predicted localization of all identified proteins. Table S2. Identified glycopeptides and their glycosylation sites and motifs. Table S3. Identified glycoproteins and their predicted localization. Table S4. Calculation of accurate Δmass values of O‐glycopeptides. Table S5. Byonic searches with the 1531.48‐Da modification for intact glycopeptides. [file MBO3-13-e1401-s001.xlsx]

## Sheet: Table S1
Table S1. Proteome data and predicted localisation of all identified proteins
Notes on localisation
OM: Presence of transmembrane OM β-barrels based on DeepTMHMM
IM: Presence of transmembrane IM α-helices based on DeepTMHMM
Cell surface: T9SS cargo proteins attached to the cell surface (equivalent to the T9SS cargo proteins obtained from Veith et al. (2021)
Lipoprotein: "LIPO" from SignalP-6.0 and presence of signal peptides from DeepTMHMM
Periplasm: Presence of signal peptides based on DeepTMHMM and SignalP-6.0
Cytoplasm: Remaining unassigned proteins
Other notes
Accession numbers are from Uniprot (uniprot.org)
Mascot Scores are provided for each fraction. "0" means the protein was absent from the fraction.
Sample: M: membrane fraction; S: soluble fraction; OMV: OMV fraction; IM: inner membrane - membrane fraction extracted with TRITON X-100
		Mascot Scores
Accession	Protein Description	Membrane	Soluble	OMV	IM	MW (kDa)	SignalP	DeepSignal	MemHelices	Memβ-Strands	T9SS cargo	Localisation
A0A1P8JBP6	Tricorn protease homolog GN=BWX39_00070	2276	4698	5700	19198	121.115	SP	Yes	0	0		Periplasm
A0A1P8JBP8	T9SS C-terminal target domain-containing protein GN=BWX39_00075	2172	4145	3916	5901	116.097	SP	Yes	0	0	Yes	Cell surface
A0A1P8JBQ3	T9SS C-terminal target domain-containing protein GN=BWX39_00080	8910	13686	15593	18968	122.741	SP	Yes	0	0	Yes	Cell surface
A0A1P8JBQ7	Hemin-binding protein GN=BWX39_00085	1295	3151	5400	7338	71.815	SP	Yes	0	0	Yes	Cell surface
A0A1P8JBQ8	Peptidase_M15_3 domain-containing protein GN=BWX39_00105	1274	664	3192	3209	26.708	LIPO	Yes	0	0		Lipoprotein
A0A1P8JBR1	T9SS C-terminal target domain-containing protein GN=BWX39_00090	4647	4750	7669	8681	65.957	SP	Yes	0	0	Yes	Cell surface
A0A1P8JBR6	DUF2141 domain-containing protein GN=BWX39_00135	3073	2790	4719	4356	36.405	SP	Yes	0	0		Periplasm
A0A1P8JBR8	HDIG domain-containing protein GN=BWX39_00155	2720	1153	0	13823	78.047	NO_SP	No	8	0		IM
A0A1P8JBR9	Outer membrane protein GN=BWX39_00140	9617	3189	11519	12810	55.967	SP	Yes	0	14		OM
A0A1P8JBS0	DUF4359 domain-containing protein GN=BWX39_00125	70	0	0	315	17.283	NO_SP	No	1	0		IM
A0A1P8JBS4	Tryptophan--tRNA ligase GN=BWX39_00180	170	169	0	758	41.145	NO_SP	No	0	0		Cytoplasm
A0A1P8JBS5	3-deoxy-D-manno-octulosonic acid transferase GN=BWX39_00170	256	264	0	877	47.997	NO_SP	No	0	0		Cytoplasm
A0A1P8JBS6	DUF3737 family protein GN=BWX39_00195	124	1427	0	0	32.862	NO_SP	No	0	0		Cytoplasm
A0A1P8JBS9	Siderophore-interacting protein GN=BWX39_00205	98	98	123	917	34.415	NO_SP	No	1	0		IM
A0A1P8JBT0	Cystathionine beta-lyase GN=BWX39_00190	0	3648	0	557	45.076	NO_SP	No	0	0		Cytoplasm
A0A1P8JBT1	RNA polymerase subunit sigma-70 GN=BWX39_00200	0	0	0	287	21.28	NO_SP	No	0	0		Cytoplasm
A0A1P8JBT3	Gliding motility-associated lipoprotein GldK GN=BWX39_00235	3125	142	3125	2492	57.087	LIPO	Yes	0	0		Lipoprotein
A0A1P8JBT4	Gliding motility protein GldL GN=BWX39_00230	1071	262	81	2639	29.802	NO_SP	No	2	0		IM
A0A1P8JBT5	Gliding motility protein GldN GN=BWX39_00220	1306	1382	3185	2344	40.157	SP	Yes	0	0		Periplasm
A0A1P8JBT6	Corrinoid adenosyltransferase GN=BWX39_00250	107	545	0	38	20.948	NO_SP	No	0	0		Cytoplasm
A0A1P8JBT7	Gliding motility protein GldM GN=BWX39_00225	1293	2834	34	10070	58.062	NO_SP	No	1	0		IM
A0A1P8JBT8	Abortive infection bacteriophage resistance protein GN=BWX39_00255	44	357	0	115	23.935	NO_SP	No	0	0		Cytoplasm
A0A1P8JBU0	DUF2795 domain-containing protein GN=BWX39_00245	0	133	0	0	8.64	NO_SP	No	0	0		Cytoplasm
A0A1P8JBU5	FprA family A-type flavoprotein GN=BWX39_00330	711	8595	802	1827	45.573	NO_SP	No	0	0		Cytoplasm
A0A1P8JBU6	Cytokinin riboside 5~-monophosphate phosphoribohydrolase GN=BWX39_00295	47	1545	348	224	19.998	NO_SP	No	0	0		Cytoplasm
A0A1P8JBU7	DUF3332 domain-containing protein GN=BWX39_00300	120	342	179	1248	20.676	LIPO	Yes	0	0		Lipoprotein
A0A1P8JBU8	Phospholipase GN=BWX39_00340	634	235	0	3493	50.984	NO_SP	No	2	0		IM
A0A1P8JBU9	Peptidase M16 GN=BWX39_00335	0	393	0	36	47.161	NO_SP	No	0	0		Cytoplasm
A0A1P8JBV0	Acyl_transf_3 domain-containing protein GN=BWX39_00325	35	0	0	53	43.002	SP	No	10	0		IM
A0A1P8JBV1	Glutamate--tRNA ligase GN=gltX	1365	6329	516	908	58.063	NO_SP	No	0	0		Cytoplasm
A0A1P8JBV2	Metal-binding protein GN=BWX39_00110	0	277	0	0	23.628	NO_SP	No	0	0		Cytoplasm
A0A1P8JBV3	DUF5631 domain-containing protein GN=BWX39_00355	194	1676	0	193	29.521	NO_SP	No	0	0		Cytoplasm
A0A1P8JBV4	Peptidase M23 GN=BWX39_00365	1993	0	1208	225	76.735	SP	Yes	0	0		Periplasm
A0A1P8JBV5	Esterase GN=BWX39_00390	0	260	0	0	38.413	NO_SP	No	0	0		Cytoplasm
A0A1P8JBV6	Phage tail protein GN=BWX39_00370	1007	1534	4111	6207	33.774	LIPO	Yes	0	0		Lipoprotein
A0A1P8JBV8	DNA helicase GN=BWX39_00395	0	227	36	0	128.561	NO_SP	No	0	0		Cytoplasm
A0A1P8JBW0	Deoxyuridine 5~-triphosphate nucleotidohydrolase GN=dut	91	1638	441	823	15.809	NO_SP	No	0	0		Cytoplasm
A0A1P8JBW2	OMP_b-brl domain-containing protein GN=BWX39_00215	5058	723	3418	4893	22.356	SP	Yes	0	8		OM
A0A1P8JBW3	2-amino-3-ketobutyrate coenzyme A ligase GN=kbl	9350	45637	2965	8400	44.188	NO_SP	No	0	0		Cytoplasm
A0A1P8JBW6	3-dehydroquinate dehydratase GN=aroQ	0	792	0	47	15.986	NO_SP	No	0	0		Cytoplasm
A0A1P8JBW7	UDP-glucose 4-epimerase GN=BWX39_00420	1574	21244	826	2126	35.187	NO_SP	No	0	0		Cytoplasm
A0A1P8JBW8	Tyrosine recombinase XerC GN=xerC	0	150	0	115	35.723	NO_SP	No	0	0		Cytoplasm
A0A1P8JBW9	Methyltransferase GN=BWX39_00440	0	584	0	0	24.361	NO_SP	No	0	0		Cytoplasm
A0A1P8JBX0	SIMPL domain-containing protein GN=BWX39_00465	369	655	0	3489	28.144	NO_SP	No	1	0		IM
A0A1P8JBX1	TonB-dependent receptor GN=BWX39_00210	557	244	696	215	102.699	SP	Yes	0	22		OM
A0A1P8JBX2	Transcriptional regulator GN=BWX39_00480	0	55	0	0	14.413	NO_SP	No	0	0		Cytoplasm
A0A1P8JBX3	MFS transporter GN=BWX39_00490	1570	13366	78	589	69.303	NO_SP	No	0	0		Cytoplasm
A0A1P8JBX5	2-oxoacid:ferredoxin oxidoreductase subunit beta GN=BWX39_00495	488	5241	364	199	37.35	NO_SP	No	0	0		Cytoplasm
A0A1P8JBX6	Succinate--CoA ligase [ADP-forming] subunit alpha GN=sucD	654	9991	606	1165	30.302	NO_SP	No	0	0		Cytoplasm
A0A1P8JBX7	TonB-dependent receptor GN=BWX39_00485	0	0	56	0	54.342	NO_SP	No	4	0		IM
A0A1P8JBX8	ATPase GN=BWX39_00520	0	1143	0	0	50.362	NO_SP	No	0	0		Cytoplasm
A0A1P8JBX9	Methionine--tRNA ligase GN=metG	3718	18217	175	1565	79.294	NO_SP	No	0	0		Cytoplasm
A0A1P8JBY0	Succinate--CoA ligase [ADP-forming] subunit beta GN=sucC	4621	26200	1114	4239	41.591	NO_SP	No	0	0		Cytoplasm
A0A1P8JBY1	ADP-ribosylglycohydrolase GN=BWX39_00535	0	952	0	0	30.513	NO_SP	No	0	0		Cytoplasm
A0A1P8JBY2	DUF417 domain-containing protein GN=BWX39_00550	183	191	0	628	21.448	NO_SP	No	4	0		IM
A0A1P8JBY4	Transcriptional regulator GN=BWX39_00555	0	0	0	89	28.253	NO_SP	Yes	1	0		IM
A0A1P8JBY6	UDP-2,3-diacylglucosamine hydrolase GN=BWX39_00570	182	223	0	892	30.328	NO_SP	No	0	0		Cytoplasm
A0A1P8JBY7	TonB-dependent receptor GN=BWX39_00545	1846	472	2880	1446	95.023	SP	Yes	0	22		OM
A0A1P8JBY9	DUF2147 domain-containing protein GN=BWX39_00585	115	199	77	160	15.682	SP	Yes	0	0		Periplasm
A0A1P8JBZ0	FeS assembly SUF system protein GN=BWX39_00565	0	227	0	0	12.124	NO_SP	No	0	0		Cytoplasm
A0A1P8JBZ1	Transcription elongation factor GreA GN=greA	161	244	249	212	17.116	NO_SP	No	0	0		Cytoplasm
A0A1P8JBZ2	Multifunctional fusion protein GN=secF	16366	6935	901	18525	110.162	NO_SP	No	12	0		IM
A0A1P8JBZ3	AP endonuclease GN=BWX39_00615	72	0	0	638	42.307	NO_SP	No	3	0		IM
A0A1P8JBZ4	Leucine-rich repeat domain-containing protein GN=BWX39_00345	1699	2907	2853	4058	96.131	SP	Yes	0	0	Yes	Cell surface
A0A1P8JBZ5	Acetate kinase GN=ackA	2871	9516	930	277	44.378	NO_SP	No	0	0		Cytoplasm
A0A1P8JBZ6	DNA-binding protein GN=BWX39_00625	77	894	0	226	9.414	NO_SP	No	0	0		Cytoplasm
A0A1P8JBZ7	Pyridoxal 5~-phosphate synthase subunit PdxS GN=pdxS	3621	10043	1155	1429	31.63	NO_SP	No	0	0		Cytoplasm
A0A1P8JBZ8	Pyridoxal 5~-phosphate synthase subunit PdxT GN=pdxT	81	3378	0	724	21.066	NO_SP	No	0	0		Cytoplasm
A0A1P8JC00	Rhomboid family intramembrane serine protease GN=BWX39_00620	1118	319	0	1861	36.91	NO_SP	No	6	0		IM
A0A1P8JC01	DUF6242 domain-containing protein GN=BWX39_00655	3528	975	5379	6326	51.269	LIPO	Yes	0	0		Lipoprotein
A0A1P8JC02	Isoprenyl transferase GN=BWX39_00665	0	827	36	82	29.097	NO_SP	No	0	0		Cytoplasm
A0A1P8JC03	Phosphate acetyltransferase GN=BWX39_00405	356	5026	34	104	36.957	NO_SP	No	0	0		Cytoplasm
A0A1P8JC04	Outer membrane protein assembly factor BamA GN=BWX39_00670	4115	506	4512	3205	100.636	SP	Yes	0	16		OM
A0A1P8JC05	DUF6089 domain-containing protein GN=BWX39_00660	592	43	871	1161	26.062	SP	Yes	0	8		OM
A0A1P8JC06	OmpH family outer membrane protein GN=BWX39_00685	341	1299	1243	1009	19.298	SP	Yes	0	0		Periplasm
A0A1P8JC08	OmpH family outer membrane protein GN=BWX39_00680	272	1041	1764	920	18.879	SP	Yes	0	0		Periplasm
A0A1P8JC09	Glutamate racemase GN=murI	0	582	0	159	31.534	NO_SP	No	0	0		Cytoplasm
A0A1P8JC10	OmpH family outer membrane protein GN=BWX39_00675	418	1808	681	1853	19.506	SP	Yes	0	0		Periplasm
A0A1P8JC11	Arginine--tRNA ligase GN=argS	942	10295	161	412	67.86	NO_SP	No	0	0		Cytoplasm
A0A1P8JC12	TerB domain-containing protein GN=BWX39_00715	0	658	127	347	15.339	NO_SP	No	0	0		Cytoplasm
A0A1P8JC13	Fibronectin type-III domain-containing protein GN=BWX39_00470	4450	5729	6188	8411	78.629	SP	Yes	0	0	Yes	Cell surface
A0A1P8JC14	L-lactate permease GN=BWX39_00720	0	0	0	68	54.293	NO_SP	No	14	0		IM
A0A1P8JC15	ABC transporter ATP-binding protein GN=BWX39_00710	45	0	0	0	26.054	NO_SP	No	0	0		Cytoplasm
A0A1P8JC17	T9SS C-terminal target domain-containing protein GN=BWX39_00530	0	0	202	158	46.52	SP	Yes	0	0	Yes	Cell surface
A0A1P8JC18	Sulfatase GN=BWX39_00735	213	87	0	2163	74.54	NO_SP	No	5	0		IM
A0A1P8JC19	Antibiotic ABC transporter ATP-binding protein GN=BWX39_00730	1933	722	0	4356	69.803	NO_SP	No	6	0		IM
A0A1P8JC20	tRNA-2-methylthio-N(6)-dimethylallyladenosine synthase GN=miaB	907	2287	0	138	53.378	NO_SP	No	0	0		Cytoplasm
A0A1P8JC21	Aspartate aminotransferase GN=BWX39_00775	0	1508	0	471	43.984	NO_SP	No	0	0		Cytoplasm
A0A1P8JC22	HmuY protein GN=BWX39_00525	0	0	70	66	29.386	LIPO	Yes	0	0		Lipoprotein
A0A1P8JC23	CDP-glycerol glycerophosphotransferase GN=BWX39_00770	658	1100	0	375	40.758	NO_SP	No	0	0		Cytoplasm
A0A1P8JC24	Acetyltransferase GN=BWX39_00760	0	0	0	208	38.534	NO_SP	No	0	0		Cytoplasm
A0A1P8JC25	Lipopolysaccharide cholinephosphotransferase LicD GN=BWX39_00765	237	278	0	798	33.837	NO_SP	No	0	0		Cytoplasm
A0A1P8JC26	Riboflavin biosynthesis protein RibD GN=BWX39_00790	0	907	0	0	37.931	NO_SP	No	0	0		Cytoplasm
A0A1P8JC27	HIT family protein GN=BWX39_00595	156	3821	53	57	15.035	NO_SP	No	0	0		Cytoplasm
A0A1P8JC28	Peptide chain release factor N(5)-glutamine methyltransferase GN=BWX39_00795	0	156	0	0	32.345	NO_SP	No	0	0		Cytoplasm
A0A1P8JC29	Glycerol-3-phosphate cytidylyltransferase GN=BWX39_00780	330	666	0	0	51.372	NO_SP	No	0	0		Cytoplasm
A0A1P8JC30	Uroporphyrinogen-III synthase GN=BWX39_00825	99	2493	47	641	28.843	NO_SP	No	0	0		Cytoplasm
A0A1P8JC31	Mannose-1-phosphate guanylyltransferase GN=BWX39_00590	70	979	0	71	41.389	NO_SP	No	0	0		Cytoplasm
A0A1P8JC33	DUF4271 domain-containing protein GN=BWX39_00820	131	0	0	0	35.863	NO_SP	No	6	0		IM
A0A1P8JC35	Tyrosine--tRNA ligase GN=tyrS	518	11093	552	954	49.432	NO_SP	No	0	0		Cytoplasm
A0A1P8JC36	S-adenosylmethionine synthase GN=metK	1285	6656	0	318	47.814	NO_SP	No	0	0		Cytoplasm
A0A1P8JC37	Dipeptidase GN=BWX39_00650	153	12997	670	5506	55.244	NO_SP	No	0	0		Cytoplasm
A0A1P8JC39	Arylsulfatase GN=BWX39_00845	0	0	0	400	71.636	NO_SP	No	5	0		IM
A0A1P8JC40	Ribonuclease P protein component GN=rnpA	41	95	0	0	17.405	NO_SP	No	0	0		Cytoplasm
A0A1P8JC41	CARDB domain-containing protein GN=BWX39_00645	16024	20653	29933	45341	69.907	SP	Yes	0	0	Yes	Cell surface
A0A1P8JC42	Dihydropteroate synthase GN=BWX39_00875	0	2037	31	69	31.383	NO_SP	No	0	0		Cytoplasm
A0A1P8JC43	Na+/Pi-cotransporter GN=BWX39_00870	3183	238	0	2618	64.135	NO_SP	No	11	0		IM
A0A1P8JC44	T9SS C-terminal target domain-containing protein GN=BWX39_00860	361	694	288	1536	17.553	SP	Yes	0	0	Yes	Cell surface
A0A1P8JC45	Arginine repressor GN=argR	66	78	0	0	17.676	NO_SP	No	0	0		Cytoplasm
A0A1P8JC46	Nucleoside kinase GN=BWX39_00865	62	1949	0	37	63.801	NO_SP	No	0	0		Cytoplasm
A0A1P8JC47	DUF2059 domain-containing protein GN=BWX39_00700	324	388	619	439	18.217	SP	Yes	0	0		Periplasm
A0A1P8JC48	Ribonuclease H GN=BWX39_00695	0	207	0	0	17.609	NO_SP	No	0	0		Cytoplasm
A0A1P8JC49	ABC transporter ATP-binding protein GN=BWX39_00900	763	491	0	1133	31.45	NO_SP	No	0	0		Cytoplasm
A0A1P8JC50	Diadenylate cyclase GN=dacA	302	931	0	849	29.016	NO_SP	No	3	0		IM
A0A1P8JC54	GntR family transcriptional regulator GN=BWX39_00915	0	231	0	110	14.174	NO_SP	No	0	0		Cytoplasm
A0A1P8JC55	Long-chain fatty acid--CoA ligase GN=BWX39_00935	1877	4117	0	2251	69.091	NO_SP	No	0	0		Cytoplasm
A0A1P8JC56	Adenylate cyclase GN=BWX39_00945	0	128	0	0	19.305	NO_SP	No	0	0		Cytoplasm
A0A1P8JC57	Peptidase M13 GN=BWX39_00920	6523	13678	15248	14458	76.148	SP	Yes	0	0		Periplasm
A0A1P8JC58	EamA family transporter GN=BWX39_00750	37	0	0	58	32.149	NO_SP	No	10	0		IM
A0A1P8JC60	Antibiotic resistance protein VanZ GN=BWX39_00950	0	0	0	76	14.556	NO_SP	No	4	0		IM
A0A1P8JC61	Lipoprotein GN=BWX39_00980	97	232	333	359	41.51	LIPO	Yes	0	0		Lipoprotein
A0A1P8JC62	TonB-dependent receptor GN=BWX39_00985	3483	282	2500	367	91.363	SP	Yes	0	22		OM
A0A1P8JC64	Peptide chain release factor 2 GN=prfB	109	1751	0	0	42.997	NO_SP	No	0	0		Cytoplasm
A0A1P8JC65	DUF1819 family protein GN=BWX39_00975	0	499	0	0	26.596	NO_SP	No	0	0		Cytoplasm
A0A1P8JC68	Phosphomethylpyrimidine synthase GN=thiC	0	60	0	0	60.014	NO_SP	No	0	0		Cytoplasm
A0A1P8JC69	UPF0597 protein BWX39_00990 GN=BWX39_00990	2119	8775	543	3508	47.071	NO_SP	No	0	0		Cytoplasm
A0A1P8JC71	Glutathione peroxidase GN=BWX39_01040	155	413	455	494	23.322	SP	Yes	0	0		Periplasm
A0A1P8JC72	LysR family transcriptional regulator GN=BWX39_01030	745	3276	83	1360	34.846	NO_SP	No	0	0		Cytoplasm
A0A1P8JC74	NAD-dependent protein deacylase GN=BWX39_01045	121	528	0	0	25.488	NO_SP	No	0	0		Cytoplasm
A0A1P8JC76	Fibronectin type-III domain-containing protein GN=BWX39_00855	6583	13772	15334	17776	48.311	SP	Yes	0	0		Periplasm
A0A1P8JC77	Transcriptional regulator GN=BWX39_01065	96	143	0	0	17.39	NO_SP	No	0	0		Cytoplasm
A0A1P8JC78	Peptidyl-prolyl cis-trans isomerase GN=BWX39_01050	165	3900	599	683	21.462	NO_SP	No	0	0		Cytoplasm
A0A1P8JC79	Peptidyl-prolyl cis-trans isomerase GN=BWX39_01060	1689	2613	3377	2636	34.511	SP	Yes	0	0		Periplasm
A0A1P8JC81	Leucine-rich repeat domain-containing protein GN=BWX39_01095	467	815	646	1086	75.419	SP	Yes	0	0	Yes	Cell surface
A0A1P8JC82	Peptidyl-prolyl cis-trans isomerase GN=BWX39_01055	3073	1818	0	6120	32.181	LIPO	Yes	0	0		Lipoprotein
A0A1P8JC83	DNA-binding response regulator GN=BWX39_01085	0	259	0	0	27.422	NO_SP	No	0	0		Cytoplasm
A0A1P8JC84	Sensor histidine kinase GN=BWX39_01090	186	0	0	0	41.344	NO_SP	No	4	0		IM
A0A1P8JC85	AhpC/TSA family antioxidant GN=BWX39_01125	242	106	0	1084	37.202	LIPO	Yes	0	0		Lipoprotein
A0A1P8JC86	Orotate phosphoribosyltransferase GN=pyrE	40	2093	481	688	23.111	NO_SP	No	0	0		Cytoplasm
A0A1P8JC87	ABC transporter permease GN=BWX39_00910	539	169	0	700	31.872	LIPO	No	6	0		IM
A0A1P8JC88	DUF2807 domain-containing protein GN=BWX39_00905	757	786	0	2055	26.894	LIPO	Yes	0	0		Lipoprotein
A0A1P8JC89	Lipoprotein GN=BWX39_01115	1476	199	569	1586	22.134	LIPO	Yes	0	0		Lipoprotein
A0A1P8JC90	Polyketide cyclase GN=BWX39_01105	75	424	0	434	15.379	NO_SP	No	0	0		Cytoplasm
A0A1P8JC91	GH3 auxin-responsive promoter GN=BWX39_01150	114	1796	0	351	58.668	NO_SP	No	0	0		Cytoplasm
A0A1P8JC92	DUF4294 domain-containing protein GN=BWX39_01110	0	34	33	584	24.336	SP	Yes	0	0		Periplasm
A0A1P8JC93	Fibronectin type-III domain-containing protein GN=BWX39_01140	41	1271	440	1078	106.485	NO_SP	No	0	0		Cytoplasm
A0A1P8JC94	DUF3298 domain-containing protein GN=BWX39_01145	342	551	566	431	22.889	LIPO	Yes	0	0		Lipoprotein
A0A1P8JC95	DUF3108 domain-containing protein GN=BWX39_01190	588	1893	1996	3295	31.463	SP	Yes	0	0		Periplasm
A0A1P8JC96	Big_5 domain-containing protein GN=BWX39_01155	374	1275	2345	3092	77.316	LIPO	Yes	0	0		Lipoprotein
A0A1P8JC97	Lipoprotein GN=BWX39_00965	858	430	1434	5247	17.298	LIPO	Yes	0	0		Lipoprotein
A0A1P8JC99	NAD-dependent dehydratase GN=BWX39_01170	519	173	0	319	38.809	NO_SP	No	0	0		Cytoplasm
A0A1P8JCA0	AAA family ATPase GN=BWX39_01160	111	1179	0	227	43.879	NO_SP	No	0	0		Cytoplasm
A0A1P8JCA1	N5-carboxyaminoimidazole ribonucleotide mutase GN=purE	0	2226	138	623	17.933	NO_SP	No	0	0		Cytoplasm
A0A1P8JCA3	PAP2_3 domain-containing protein GN=BWX39_01165	305	0	0	203	37.772	NO_SP	No	8	0		IM
A0A1P8JCA4	4-hydroxy-3-methylbut-2-en-1-yl diphosphate synthase (flavodoxin) GN=ispG	630	1218	0	0	70.304	NO_SP	No	0	0		Cytoplasm
A0A1P8JCA5	RNA polymerase GN=BWX39_01245	0	32	0	0	17.978	NO_SP	No	0	0		Cytoplasm
A0A1P8JCA6	PAP2 superfamily domain protein GN=BWX39_01220	50	0	0	151	23.504	NO_SP	No	7	0		IM
A0A1P8JCA8	ThrE_2 domain-containing protein GN=BWX39_01025	84	39	0	133	18.732	NO_SP	No	5	0		IM
A0A1P8JCA9	RNA polymerase sigma-54 factor GN=BWX39_01225	48	623	0	75	57.712	NO_SP	No	0	0		Cytoplasm
A0A1P8JCB0	ThrE domain-containing protein GN=BWX39_01020	2252	268	48	1485	29.287	NO_SP	No	5	0		IM
A0A1P8JCB1	ClbS/DfsB family four-helix bundle protein GN=BWX39_01270	103	1166	0	0	20.612	NO_SP	No	0	0		Cytoplasm
A0A1P8JCB2	N-acetyltransferase GN=BWX39_01265	159	760	0	0	21.305	NO_SP	No	0	0		Cytoplasm
A0A1P8JCB3	DUF2313 domain-containing protein GN=BWX39_01230	0	742	0	0	25.26	NO_SP	No	0	0		Cytoplasm
A0A1P8JCB5	dITP/XTP pyrophosphatase GN=BWX39_01295	0	1103	125	509	21.715	NO_SP	No	0	0		Cytoplasm
A0A1P8JCB6	Kinase GN=BWX39_01275	271	471	0	262	31.13	NO_SP	No	0	0		Cytoplasm
A0A1P8JCB8	Fused gamma-glutamyl-gamma-aminobutyrate hydrolase/peptidase GN=BWX39_01070	0	2436	0	0	69.652	NO_SP	No	1	0		IM
A0A1P8JCB9	Glycosyl transferase family 2 GN=BWX39_01290	0	0	0	48	34.456	NO_SP	No	0	0		Cytoplasm
A0A1P8JCC1	DUF4254 domain-containing protein GN=BWX39_01315	1233	2591	389	444	23.795	NO_SP	No	0	0		Cytoplasm
A0A1P8JCC2	3-oxoacyl-[acyl-carrier-protein] synthase 2 GN=BWX39_01325	248	8261	235	240	45.274	NO_SP	No	0	0		Cytoplasm
A0A1P8JCC3	Acyl carrier protein GN=acpP	197	2740	264	926	8.469	NO_SP	No	0	0		Cytoplasm
A0A1P8JCC4	T9SS C-terminal target domain-containing protein GN=BWX39_01285	6481	2894	8382	7262	75.734	SP	Yes	0	0	Yes	Cell surface
A0A1P8JCC5	HNH endonuclease GN=BWX39_01350	0	266	0	0	43.502	NO_SP	No	0	0		Cytoplasm
A0A1P8JCC6	Magnesium chelatase GN=BWX39_01130	0	131	0	0	56.96	NO_SP	No	0	0		Cytoplasm
A0A1P8JCC7	Transporter GN=BWX39_01135	672	173	0	1245	60.06	NO_SP	No	10	0		IM
A0A1P8JCC9	Modification methylase GN=BWX39_01345	0	221	0	0	38.132	NO_SP	No	0	0		Cytoplasm
A0A1P8JCD0	Ribosome-binding ATPase YchF GN=ychF	278	1461	0	103	40.733	NO_SP	No	0	0		Cytoplasm
A0A1P8JCD1	DUF3943 domain-containing protein GN=BWX39_01365	0	0	0	52	56.552	SP	Yes	0	14		OM
A0A1P8JCD2	UPF0145 protein BWX39_01370 GN=BWX39_01370	130	481	137	677	11.416	NO_SP	No	0	0		Cytoplasm
A0A1P8JCD3	Phosphatidylglycerol--prolipoprotein diacylglyceryl transferase GN=lgt	237	39	0	805	32.837	NO_SP	No	7	0		IM
A0A1P8JCD4	Cysteine--tRNA ligase GN=cysS	746	7654	34	386	56.784	NO_SP	No	0	0		Cytoplasm
A0A1P8JCD5	Collagenase GN=BWX39_01400	138	2572	119	187	47.506	NO_SP	No	0	0		Cytoplasm
A0A1P8JCD6	TonB-dependent receptor GN=BWX39_01195	3904	1081	5297	3129	91.273	SP	Yes	0	22		OM
A0A1P8JCD8	DoxX family protein GN=BWX39_01395	340	0	0	189	17.031	NO_SP	No	4	0		IM
A0A1P8JCD9	Nicotinate phosphoribosyltransferase GN=BWX39_01380	197	1155	0	0	48.03	NO_SP	No	0	0		Cytoplasm
A0A1P8JCE0	RNA methyltransferase GN=BWX39_01385	0	1006	0	245	20.69	NO_SP	No	0	0		Cytoplasm
A0A1P8JCE1	Deoxyribose-phosphate aldolase GN=BWX39_01420	1132	3491	383	1038	33.972	NO_SP	No	0	0		Cytoplasm
A0A1P8JCE3	Pyrophosphatase GN=BWX39_01425	0	164	0	0	14.419	NO_SP	No	0	0		Cytoplasm
A0A1P8JCE4	Fe-S metabolism protein SufE GN=BWX39_01390	204	1144	146	291	16.039	NO_SP	No	0	0		Cytoplasm
A0A1P8JCE5	DUF2851 family protein GN=BWX39_01455	66	0	0	0	50.678	NO_SP	No	0	0		Cytoplasm
A0A1P8JCE6	DUF5024 domain-containing protein GN=BWX39_01255	103	0	0	481	14.365	SP	Yes	0	0		Periplasm
A0A1P8JCE9	D-aminoacyl-tRNA deacylase GN=dtd	0	578	0	0	16.65	NO_SP	No	0	0		Cytoplasm
A0A1P8JCF0	UvrABC system protein C GN=uvrC	0	139	0	0	71.645	NO_SP	No	0	0		Cytoplasm
A0A1P8JCF1	Acetyltransferase GN=BWX39_01470	62	391	0	189	36.611	NO_SP	No	0	0		Cytoplasm
A0A1P8JCF2	Phosphoesterase GN=BWX39_01475	67	543	0	69	20.221	NO_SP	No	0	0		Cytoplasm
A0A1P8JCF3	Adenine phosphoribosyltransferase GN=apt	240	1858	59	0	20.281	NO_SP	No	0	0		Cytoplasm
A0A1P8JCF4	Peroxiredoxin GN=BWX39_01480	1208	1405	231	5377	43.436	LIPO	Yes	0	0		Lipoprotein
A0A1P8JCF5	Peptidase S41 GN=BWX39_01505	1956	2761	2892	2733	60.054	SP	Yes	0	0		Periplasm
A0A1P8JCF6	DUF2179 domain-containing protein GN=BWX39_01300	2957	144	0	1979	36.484	NO_SP	No	6	0		IM
A0A1P8JCF7	D-alanyl-D-alanine dipeptidase GN=BWX39_01485	0	511	304	239	29.34	NO_SP	Yes	0	0		Periplasm
A0A1P8JCF9	DNA topoisomerase (ATP-hydrolyzing) GN=BWX39_01500	34	1367	0	0	74.257	NO_SP	No	0	0		Cytoplasm
A0A1P8JCG1	Endoribonuclease YbeY GN=ybeY	0	167	0	0	15.644	NO_SP	No	0	0		Cytoplasm
A0A1P8JCG3	Clostripain family protein GN=BWX39_01535	743	398	1408	2287	47.653	LIPO	Yes	0	0		Lipoprotein
A0A1P8JCG5	Signal peptidase I GN=BWX39_01565	1540	941	81	3674	59.629	NO_SP	No	3	0		IM
A0A1P8JCG6	Succinate dehydrogenase GN=BWX39_01540	5138	1300	0	5380	28.241	NO_SP	No	0	0		Cytoplasm
A0A1P8JCG7	DNA mismatch repair protein MutS GN=mutS	405	116	0	0	100.463	NO_SP	No	0	0		Cytoplasm
A0A1P8JCG8	4-hydroxy-tetrahydrodipicolinate reductase GN=BWX39_01560	0	4657	62	82	27.342	NO_SP	No	0	0		Cytoplasm
A0A1P8JCG9	N-acetyltransferase GN=BWX39_01495	1999	915	0	672	44.318	NO_SP	No	0	0		Cytoplasm
A0A1P8JCH0	DUF4625 domain-containing protein GN=BWX39_01585	2652	1321	2823	7367	27.881	LIPO	Yes	0	0		Lipoprotein
A0A1P8JCH1	Succinate dehydrogenase flavoprotein subunit GN=sdhA	12870	13613	2294	30510	74.277	NO_SP	No	0	0		Cytoplasm
A0A1P8JCH2	Lipoprotein GN=BWX39_01580	5450	1648	7168	14238	39.764	LIPO	Yes	0	0		Lipoprotein
A0A1P8JCH3	TonB-dependent receptor GN=BWX39_01590	4151	445	2925	1538	80.727	SP	Yes	0	22		OM
A0A1P8JCH4	DNA polymerase I GN=polA	0	2773	0	36	105.396	NO_SP	No	0	0		Cytoplasm
A0A1P8JCH5	ATP-binding protein GN=BWX39_01625	166	0	0	76	49.013	NO_SP	No	0	0		Cytoplasm
A0A1P8JCH6	Octaprenyl-diphosphate synthase GN=BWX39_01410	192	1808	127	170	36.024	NO_SP	No	0	0		Cytoplasm
A0A1P8JCI0	Transcriptional regulator GN=BWX39_01645	0	128	0	0	8.886	NO_SP	No	0	0		Cytoplasm
A0A1P8JCI2	Succinate dehydrogenase/fumarate reductase cytochrome b subunit GN=BWX39_01550	902	345	118	1369	25.739	NO_SP	No	5	0		IM
A0A1P8JCI3	Thioesterase GN=BWX39_01460	173	1307	161	88	16.524	NO_SP	No	0	0		Cytoplasm
A0A1P8JCI4	DNA (cytosine-5-)-methyltransferase GN=BWX39_01650	237	0	0	138	41.144	NO_SP	No	0	0		Cytoplasm
A0A1P8JCI6	AIPR protein GN=BWX39_01670	76	1275	0	112	80.927	NO_SP	No	0	0		Cytoplasm
A0A1P8JCI7	ATP-binding protein GN=BWX39_01655	816	567	0	104	58.212	NO_SP	No	0	0		Cytoplasm
A0A1P8JCI8	DNA-processing protein DprA GN=BWX39_01465	0	242	0	0	42.208	NO_SP	No	0	0		Cytoplasm
A0A1P8JCI9	Endonuclease GN=BWX39_01660	255	3252	0	87	110.668	NO_SP	No	0	0		Cytoplasm
A0A1P8JCJ3	Cyclodipeptide synthase GN=BWX39_01510	69	3111	344	99	34.564	NO_SP	No	0	0		Cytoplasm
A0A1P8JCJ7	Choline-binding protein GN=BWX39_01515	163	874	85	1720	60.786	SP	Yes	0	0	Yes	Cell surface
A0A1P8JCJ8	CAAX protease family protein GN=BWX39_01730	140	0	0	295	31.354	NO_SP	No	8	0		IM
A0A1P8JCJ9	Riboflavin biosynthesis protein GN=BWX39_01725	0	237	0	0	36.067	NO_SP	No	0	0		Cytoplasm
A0A1P8JCK1	PD-(D/E)XK motif protein GN=BWX39_01665	43	1246	92	56	36.345	NO_SP	No	0	0		Cytoplasm
A0A1P8JCK3	DUF4252 domain-containing protein GN=BWX39_01800	105	796	359	403	17.131	SP	Yes	0	0		Periplasm
A0A1P8JCK4	WbqC-like protein family protein GN=BWX39_01570	0	211	0	0	24.961	NO_SP	No	0	0		Cytoplasm
A0A1P8JCK5	Anti-sigma factor GN=BWX39_01805	0	0	0	169	18.623	NO_SP	No	1	0		IM
A0A1P8JCK6	RNA polymerase subunit sigma-70 GN=BWX39_01780	0	80	0	347	20.322	NO_SP	No	0	0		Cytoplasm
A0A1P8JCK7	Biosynthetic arginine decarboxylase GN=speA	779	5063	0	229	71.936	NO_SP	No	0	0		Cytoplasm
A0A1P8JCK9	DUF4252 domain-containing protein GN=BWX39_01820	1004	569	720	1930	17.432	SP	Yes	0	0		Periplasm
A0A1P8JCL1	Leucine-rich repeat domain-containing protein GN=BWX39_01835	9258	9929	7510	16993	72.261	SP	Yes	0	0	Yes	Cell surface
A0A1P8JCL2	tRNA-dihydrouridine synthase GN=BWX39_01830	36	604	0	0	36.409	NO_SP	No	0	0		Cytoplasm
A0A1P8JCL3	DNA topoisomerase 1 GN=topA	1998	7377	55	2954	88.46	NO_SP	No	0	0		Cytoplasm
A0A1P8JCL4	UDP-N-acetylmuramoyl-tripeptide--D-alanyl-D-alanine ligase GN=murF	124	5184	0	145	48.343	NO_SP	No	0	0		Cytoplasm
A0A1P8JCL5	Polyribonucleotide nucleotidyltransferase GN=pnp	2677	14467	290	901	82.784	NO_SP	No	0	0		Cytoplasm
A0A1P8JCL8	ATPase P GN=BWX39_01845	193	0	0	261	67.511	NO_SP	No	8	0		IM
A0A1P8JCL9	D-alanine--D-alanine ligase GN=ddl	0	4511	135	888	37.305	NO_SP	No	0	0		Cytoplasm
A0A1P8JCM0	Holliday junction ATP-dependent DNA helicase RuvB GN=ruvB	246	0	0	0	38.104	NO_SP	No	0	0		Cytoplasm
A0A1P8JCM1	Elongation factor P GN=efp	185	2587	278	652	21.135	NO_SP	No	0	0		Cytoplasm
A0A1P8JCM2	Glycosyl transferase family 2 GN=BWX39_01885	42	0	0	0	40.481	NO_SP	No	4	0		IM
A0A1P8JCM3	PEGA domain-containing protein GN=BWX39_01575	207	0	193	98	23.388	SP	Yes	0	0		Periplasm
A0A1P8JCM4	Penicillin-binding protein GN=BWX39_01900	1067	249	0	2655	28.511	NO_SP	No	1	0		IM
A0A1P8JCM9	Pseudouridine synthase GN=BWX39_01905	188	485	0	0	41.199	NO_SP	No	0	0		Cytoplasm
A0A1P8JCN0	ABC transporter ATP-binding protein GN=BWX39_01950	0	74	0	0	39.345	NO_SP	No	0	0		Cytoplasm
A0A1P8JCN1	DUF4840 domain-containing protein GN=BWX39_01975	2375	1542	1956	6352	21.976	LIPO	Yes	0	0		Lipoprotein
A0A1P8JCN2	Potassium transporter GN=BWX39_01955	210	0	0	143	54.1	NO_SP	No	10	0		IM
A0A1P8JCN3	1-deoxy-D-xylulose-5-phosphate synthase GN=dxs	267	363	0	0	72.431	NO_SP	No	0	0		Cytoplasm
A0A1P8JCN4	DUF2179 domain-containing protein GN=BWX39_01840	758	128	0	938	34.345	NO_SP	No	6	0		IM
A0A1P8JCN5	RNA polymerase subunit sigma-70 GN=BWX39_01810	0	0	0	124	19.755	NO_SP	No	0	0		Cytoplasm
A0A1P8JCN6	ABC transporter ATP-binding protein GN=BWX39_01945	0	1971	0	219	30.903	NO_SP	No	0	0		Cytoplasm
A0A1P8JCN9	DUF2807 domain-containing protein GN=BWX39_02025	4970	3849	8788	7571	34.155	SP	Yes	0	0	Yes	Cell surface
A0A1P8JCP0	Ribosome-binding factor A GN=rbfA	0	1069	150	543	12.936	NO_SP	No	0	0		Cytoplasm
A0A1P8JCP1	Thiol:disulfide interchange protein GN=BWX39_02045	633	3412	2398	3257	18.531	SP	Yes	0	0		Periplasm
A0A1P8JCP3	Peptidase GN=BWX39_02035	16586	14465	24412	22422	88.595	SP	Yes	0	0	Yes	Cell surface
A0A1P8JCP4	50S ribosomal protein L34 GN=rpmH	55	0	0	0	6.103	NO_SP	No	0	0		Cytoplasm
A0A1P8JCP5	AraC family transcriptional regulator GN=BWX39_01860	520	0	0	1211	69.471	SP	Yes	1	0		IM
A0A1P8JCP7	Translation initiation factor IF-2 GN=infB	1615	3748	0	175	106.022	NO_SP	No	0	0		Cytoplasm
A0A1P8JCP8	Omp28-related outer membrane protein GN=BWX39_02040	11749	11315	19565	22071	69.695	SP	Yes	0	0	Yes	Cell surface
A0A1P8JCP9	Ribosome maturation factor RimP GN=rimP	110	1170	152	221	18.129	NO_SP	No	0	0		Cytoplasm
A0A1P8JCQ0	NigD-like protein GN=BWX39_01920	229	55	508	961	25.052	LIPO	Yes	0	0		Lipoprotein
A0A1P8JCQ1	OMP_b-brl_2 domain-containing protein GN=BWX39_02080	916	40	777	657	26.989	SP	Yes	0	8		OM
A0A1P8JCQ3	BAX inhibitor (BI)-1/YccA family protein GN=BWX39_01980	1191	44	0	437	26.481	NO_SP	No	7	0		IM
A0A1P8JCQ5	DUF4091 domain-containing protein GN=BWX39_02155	7748	13362	25404	16165	138.949	SP	Yes	0	0		Periplasm
A0A1P8JCQ6	Transcription termination/antitermination protein NusA GN=nusA	2855	3283	0	1962	47.869	NO_SP	No	0	0		Cytoplasm
A0A1P8JCQ7	Restriction endonuclease subunit R GN=BWX39_02005	296	0	0	0	61.051	NO_SP	No	0	0		Cytoplasm
A0A1P8JCQ8	OMP_b-brl domain-containing protein GN=BWX39_02075	1748	326	3587	3924	21.367	SP	Yes	0	8		OM
A0A1P8JCQ9	SusC/RagA family TonB-linked outer membrane protein GN=BWX39_02145	29286	14474	32857	35449	119.723	SP	Yes	0	8		OM
A0A1P8JCR0	Xylanase GN=BWX39_02070	276	2173	1210	43	30.506	SP	Yes	0	0		Periplasm
A0A1P8JCR1	Trk system potassium uptake protein TrkA GN=BWX39_01960	111	2426	0	395	50.156	NO_SP	No	0	0		Cytoplasm
A0A1P8JCR2	DUF4252 domain-containing protein GN=BWX39_01815	57	0	39	0	19.02	SP	Yes	0	0		Periplasm
A0A1P8JCR3	Alginate_exp domain-containing protein GN=BWX39_02050	10439	3764	9657	8021	63.182	SP	Yes	0	24		OM
A0A1P8JCR4	DUF4250 domain-containing protein GN=BWX39_02215	0	92	0	0	7.667	NO_SP	No	0	0		Cytoplasm
A0A1P8JCR5	Glycosyl transferase GN=BWX39_02190	160	34	0	126	62.476	NO_SP	No	0	0		Cytoplasm
A0A1P8JCR6	Cysteine desulfurase GN=BWX39_02125	0	920	0	0	45.836	NO_SP	No	0	0		Cytoplasm
A0A1P8JCR8	Fe-S cluster assembly protein SufD GN=BWX39_02120	170	696	0	34	51.321	NO_SP	No	0	0		Cytoplasm
A0A1P8JCR9	RagB/SusD family nutrient uptake outer membrane protein GN=BWX39_02150	23007	5076	12544	14123	61.18	LIPO	Yes	0	0		Lipoprotein
A0A1P8JCS0	DNA mismatch repair protein MutT GN=BWX39_02065	0	437	0	434	20.086	NO_SP	No	0	0		Cytoplasm
A0A1P8JCS1	AraC family transcriptional regulator GN=BWX39_01865	330	106	0	82	44.306	NO_SP	No	7	0		IM
A0A1P8JCS2	Collagen-binding protein GN=BWX39_02200	579	75	204	80	106.085	SP	Yes	0	26		OM
A0A1P8JCS3	Fe-S cluster assembly protein SufB GN=BWX39_02105	0	742	0	0	53.994	NO_SP	No	0	0		Cytoplasm
A0A1P8JCS4	OMP_b-brl_2 domain-containing protein GN=BWX39_02265	235	0	219	221	48.356	NO_SP	Yes	0	8		OM
A0A1P8JCS5	P-type Ca(2+) transporter GN=BWX39_02085	208	195	0	1567	100.58	NO_SP	No	10	0		IM
A0A1P8JCS6	Peptidase S41 GN=BWX39_02180	504	1401	929	302	62.764	SP	Yes	0	0		Periplasm
A0A1P8JCS7	Copper amine oxidase GN=BWX39_02185	0	65	0	0	17.155	SP	Yes	0	0		Periplasm
A0A1P8JCS9	ABC transporter ATP-binding protein GN=BWX39_02115	154	568	0	0	27.579	NO_SP	No	0	0		Cytoplasm
A0A1P8JCT0	Beta_helix domain-containing protein GN=BWX39_02205	1501	339	1662	1575	54.851	LIPO	Yes	0	0		Lipoprotein
A0A1P8JCT1	ABC transporter permease GN=BWX39_01935	589	125	38	1564	45.649	NO_SP	No	4	0		IM
A0A1P8JCT3	Uracil-DNA glycosylase GN=ung	65	744	0	0	25.161	NO_SP	No	0	0		Cytoplasm
A0A1P8JCT4	Cu_amine_oxidN1 domain-containing protein GN=BWX39_02165	2030	1587	857	2508	58.554	SP	Yes	0	0	Yes	Cell surface
A0A1P8JCT5	Leucine-rich repeat domain-containing protein GN=BWX39_02175	4212	7980	3847	6417	137.337	SP	Yes	0	0	Yes	Cell surface
A0A1P8JCT7	WYL domain-containing protein GN=BWX39_02140	0	47	0	71	35.429	NO_SP	No	0	0		Cytoplasm
A0A1P8JCT8	DNA-binding protein GN=BWX39_02260	0	439	0	0	16.489	NO_SP	No	0	0		Cytoplasm
A0A1P8JCT9	Uracil-DNA glycosylase GN=ung	0	238	0	0	29.147	NO_SP	No	0	0		Cytoplasm
A0A1P8JCU0	DNA gyrase subunit B GN=gyrB	737	6821	0	84	74.002	NO_SP	No	0	0		Cytoplasm
A0A1P8JCU1	30S ribosomal protein S20 GN=rpsT	76	0	0	0	9.761	NO_SP	No	0	0		Cytoplasm
A0A1P8JCU2	Outer membrane protein Omp28 GN=BWX39_02055	3360	2557	2708	6058	28.766	LIPO	Yes	0	0		Lipoprotein
A0A1P8JCU3	2,3-bisphosphoglycerate-independent phosphoglycerate mutase GN=gpmI	412	7885	292	1185	55.881	NO_SP	No	0	0		Cytoplasm
A0A1P8JCU4	Alpha-glucan phosphorylase GN=BWX39_02195	1461	18009	1311	5119	98.77	NO_SP	No	0	0		Cytoplasm
A0A1P8JCU5	Cell division protein FtsQ GN=BWX39_02325	494	61	0	131	33	NO_SP	Yes	0	0		Periplasm
A0A1P8JCU8	Cell division protein FtsZ GN=ftsZ	1913	172	0	207	47.71	NO_SP	No	0	0		Cytoplasm
A0A1P8JCU9	Cell division protein FtsA GN=ftsA	1229	511	214	783	53.85	NO_SP	No	0	0		Cytoplasm
A0A1P8JCV0	RNA polymerase subunit sigma GN=BWX39_02270	0	0	0	64	21.382	NO_SP	No	0	0		Cytoplasm
A0A1P8JCV1	Leucine rich repeat-containing protein GN=BWX39_02250	0	494	60	50	120.866	SP	Yes	0	0	Yes	Cell surface
A0A1P8JCV3	Rod shape-determining protein RodA GN=BWX39_02345	295	0	0	1981	46.097	NO_SP	No	10	0		IM
A0A1P8JCV4	Transcriptional regulator MraZ GN=mraZ	0	1116	0	49	18.561	NO_SP	No	0	0		Cytoplasm
A0A1P8JCV5	Cell division protein FtsL GN=BWX39_02370	419	181	0	966	25.24	NO_SP	No	1	0		IM
A0A1P8JCV6	Peptidase GN=BWX39_02170	1393	3294	2628	4771	86.988	SP	Yes	0	0	Yes	Cell surface
A0A1P8JCV7	AraC family transcriptional regulator GN=BWX39_02305	829	1464	0	1613	33.827	NO_SP	No	0	0		Cytoplasm
A0A1P8JCV8	UDP-N-acetylmuramoylalanine--D-glutamate ligase GN=murD	269	3839	65	374	50.083	NO_SP	No	0	0		Cytoplasm
A0A1P8JCV9	Phospho-N-acetylmuramoyl-pentapeptide-transferase GN=mraY	1882	196	0	1622	47.703	NO_SP	No	10	0		IM
A0A1P8JCW0	Ribosomal RNA small subunit methyltransferase H GN=rsmH	0	838	0	70	35.483	NO_SP	No	0	0		Cytoplasm
A0A1P8JCW5	Transporter gate domain protein GN=BWX39_02225	516	208	0	1127	42.637	NO_SP	No	9	0		IM
A0A1P8JCW6	Peptidase M16 GN=BWX39_02405	12130	33227	58357	39562	106.754	SP	Yes	0	0		Periplasm
A0A1P8JCW7	NigD-like protein GN=BWX39_02275	1826	480	832	1604	26.75	LIPO	Yes	0	0		Lipoprotein
A0A1P8JCW9	Phosphoenolpyruvate carboxykinase (ATP) GN=pckA	2899	35237	6298	9052	60.353	NO_SP	No	0	0		Cytoplasm
A0A1P8JCX1	Penicillin-binding protein GN=BWX39_02365	146	714	0	495	79.805	NO_SP	No	1	0		IM
A0A1P8JCX2	Guanylate kinase GN=gmk	51	1565	0	122	21.63	NO_SP	No	0	0		Cytoplasm
A0A1P8JCX5	OmpA-like domain-containing protein GN=BWX39_02425	15579	4559	15372	7790	31.906	LIPO	Yes	0	0		Lipoprotein
A0A1P8JCX6	UDP-N-acetylmuramate--L-alanine ligase GN=BWX39_02330	0	2427	184	257	52.338	NO_SP	No	0	0		Cytoplasm
A0A1P8JCX7	Chromate transporter GN=BWX39_02470	0	0	0	131	22.381	NO_SP	No	4	0		IM
A0A1P8JCX8	Haloacid dehalogenase GN=BWX39_02520	48	0	0	211	37.281	NO_SP	No	4	0		IM
A0A1P8JCX9	Decaprenyl-phosphate phosphoribosyltransferase GN=BWX39_02525	122	0	0	64	33.537	NO_SP	No	9	0		IM
A0A1P8JCY2	Acyltransferase GN=BWX39_02535	87	0	0	59	44.218	NO_SP	No	10	0		IM
A0A1P8JCY3	YfhO family protein GN=BWX39_02515	379	0	0	77	52.031	NO_SP	No	9	0		IM
A0A1P8JCY4	YicC family protein GN=BWX39_02485	409	3102	104	333	33.634	NO_SP	No	0	0		Cytoplasm
A0A1P8JCY5	Glycerol acyltransferase GN=BWX39_02385	345	790	0	721	31.725	NO_SP	No	0	0		Cytoplasm
A0A1P8JCY6	ATPase GN=BWX39_02585	65	262	0	210	50.915	NO_SP	No	0	0		Cytoplasm
A0A1P8JCY7	Uracil phosphoribosyltransferase GN=BWX39_02415	46	1681	0	176	24.762	NO_SP	No	0	0		Cytoplasm
A0A1P8JCY8	Glutamine synthetase type III GN=BWX39_02395	144	0	0	110	83.413	NO_SP	No	0	0		Cytoplasm
A0A1P8JCY9	Serum opacity factor GN=BWX39_02435	0	71	74	0	17.298	SP	Yes	0	0		Periplasm
A0A1P8JCZ0	Sulfatase domain-containing protein GN=BWX39_02540	188	34	0	1600	71.888	NO_SP	No	5	0		IM
A0A1P8JCZ1	CRISPR-associated endonuclease Cas9 GN=cas9	988	5269	0	0	159.921	NO_SP	No	0	0		Cytoplasm
A0A1P8JCZ2	UDP-N-acetylglucosamine--N-acetylmuramyl-(pentapeptide) pyrophosphoryl-undecaprenol N-acetylglucosamine transferase GN=murG	212	1005	0	78	40.273	NO_SP	No	0	0		Cytoplasm
A0A1P8JCZ3	Probable nicotinate-nucleotide adenylyltransferase GN=nadD	0	158	0	0	22.428	NO_SP	No	0	0		Cytoplasm
A0A1P8JCZ4	Phosphoribosylformylglycinamidine synthase GN=purL	1423	25081	1561	1109	140.285	NO_SP	No	0	0		Cytoplasm
A0A1P8JCZ6	Hemolysin GN=BWX39_02390	273	2095	0	333	37.93	NO_SP	No	0	0		Cytoplasm
A0A1P8JCZ7	DUF5683 domain-containing protein GN=BWX39_02550	0	0	67	0	17.562	SP	Yes	0	0		Periplasm
A0A1P8JCZ8	C4-dicarboxylate ABC transporter GN=BWX39_02605	1070	0	0	480	46.853	NO_SP	No	12	0		IM
A0A1P8JCZ9	L-asparaginase GN=BWX39_02600	1137	4371	4209	3911	37.899	SP	Yes	0	0		Periplasm
A0A1P8JD00	PMT_2 domain-containing protein GN=BWX39_02510	0	0	0	97	55.272	NO_SP	No	11	0		IM
A0A1P8JD01	Glycosyl transferase GN=BWX39_02440	67	146	0	179	29.971	NO_SP	No	0	0		Cytoplasm
A0A1P8JD02	Porin GN=BWX39_02595	5875	400	2345	1442	45.976	SP	Yes	0	16		OM
A0A1P8JD05	Sugar tyrosine-protein kinase GN=BWX39_02635	132	181	401	1445	37.064	SP	Yes	0	0		Periplasm
A0A1P8JD06	Acyltransferase GN=BWX39_02530	374	0	0	164	39.718	NO_SP	No	10	0		IM
A0A1P8JD07	ABC transporter GN=BWX39_02660	1085	0	0	875	65.211	NO_SP	No	6	0		IM
A0A1P8JD08	Peroxiredoxin GN=BWX39_02610	222	648	33	66	17.562	NO_SP	No	0	0		Cytoplasm
A0A1P8JD09	CRISPR-associated endonuclease Cas1 GN=cas1	0	263	0	0	35.291	NO_SP	No	0	0		Cytoplasm
A0A1P8JD10	DJ-1 family protein GN=BWX39_02650	34	904	168	251	20.269	NO_SP	No	0	0		Cytoplasm
A0A1P8JD11	Lipopolysaccharide biosynthesis protein GN=BWX39_02500	0	0	0	95	54.006	NO_SP	No	14	0		IM
A0A1P8JD12	MFS transporter GN=BWX39_02700	0	0	0	197	48.956	NO_SP	No	12	0		IM
A0A1P8JD13	Cytochrome C biogenesis protein GN=BWX39_02665	1412	3984	5457	2902	35.781	SP	Yes	0	0		Periplasm
A0A1P8JD14	Aspartate ammonia-lyase GN=aspA	951	24173	631	5386	52.424	NO_SP	No	0	0		Cytoplasm
A0A1P8JD16	ATPase GN=BWX39_02680	1949	1109	2929	2038	43.211	SP	Yes	0	16		OM
A0A1P8JD17	NAD kinase GN=nadK	0	1137	0	44	32.838	NO_SP	No	0	0		Cytoplasm
A0A1P8JD18	DUF5115 domain-containing protein GN=BWX39_02725	4244	379	2038	1460	37.456	LIPO	Yes	0	0		Lipoprotein
A0A1P8JD20	RagB/SusD family nutrient uptake outer membrane protein GN=BWX39_02715	3912	720	2229	2807	61.026	LIPO	Yes	0	0		Lipoprotein
A0A1P8JD22	Elongation factor Ts GN=tsf	2343	25496	2567	5384	36.372	NO_SP	No	0	0		Cytoplasm
A0A1P8JD23	Alpha-amylase GN=BWX39_02730	1682	847	2085	1864	74.1	SP	Yes	0	0		Periplasm
A0A1P8JD24	2-C-methyl-D-erythritol 4-phosphate cytidylyltransferase GN=ispD	51	586	0	91	25.289	NO_SP	No	0	0		Cytoplasm
A0A1P8JD25	30S ribosomal protein S9 GN=rpsI	904	383	57	427	14.344	NO_SP	No	0	0		Cytoplasm
A0A1P8JD27	SusE domain-containing protein GN=BWX39_02720	3817	517	3261	3429	42.903	LIPO	Yes	0	0		Lipoprotein
A0A1P8JD28	2-C-methyl-D-erythritol 4-phosphate cytidylyltransferase GN=BWX39_02815	0	885	41	302	26.841	NO_SP	No	0	0		Cytoplasm
A0A1P8JD29	2-C-methyl-D-erythritol 2,4-cyclodiphosphate synthase GN=ispF	0	1234	478	55	17.322	NO_SP	No	0	0		Cytoplasm
A0A1P8JD32	SusC/RagA family TonB-linked outer membrane protein GN=BWX39_02710	10720	1179	8062	3400	112.575	SP	Yes	0	8		OM
A0A1P8JD33	Por secretion system protein GN=BWX39_02775	366	2252	4547	4924	131.976	SP	Yes	0	0	Yes	Cell surface
A0A1P8JD34	dTDP-glucose 4,6-dehydratase GN=BWX39_02810	0	306	0	0	38.7	NO_SP	No	0	0		Cytoplasm
A0A1P8JD35	Acid phosphatase GN=BWX39_02675	1190	884	1993	1708	29.297	SP	Yes	0	0		Periplasm
A0A1P8JD36	PorV domain-containing protein GN=BWX39_02780	6133	2062	8299	15651	43.317	SP	Yes	0	14		OM
A0A1P8JD38	UDP-N-acetylglucosamine 1-carboxyvinyltransferase GN=murA	311	1703	75	167	48.054	NO_SP	No	0	0		Cytoplasm
A0A1P8JD39	Ribosome maturation factor RimM GN=rimM	0	252	0	0	19.868	NO_SP	No	0	0		Cytoplasm
A0A1P8JD40	Type I pullulanase GN=BWX39_02870	892	6013	9458	832	71.526	SP	Yes	0	0		Periplasm
A0A1P8JD41	Flagellar protein FliS GN=BWX39_02670	0	0	0	124	122.051	LIPO	Yes	1	0		IM
A0A1P8JD42	2-hydroxyhepta-2,4-diene-1,7-dioate isomerase GN=BWX39_02770	48	1379	91	306	23.606	NO_SP	No	0	0		Cytoplasm
A0A1P8JD43	Alpha-amylase GN=BWX39_02865	41	455	888	63	70.871	SP	Yes	0	0		Periplasm
A0A1P8JD44	1-deoxy-D-xylulose 5-phosphate reductoisomerase GN=dxr	53	3030	0	629	42.734	NO_SP	No	0	0		Cytoplasm
A0A1P8JD45	50S ribosomal protein L13 GN=rplM	358	441	141	88	17.476	NO_SP	No	0	0		Cytoplasm
A0A1P8JD46	Zinc metalloprotease GN=BWX39_02825	4487	907	186	10971	52.964	NO_SP	No	4	0		IM
A0A1P8JD47	T9SS C-terminal target domain-containing protein GN=BWX39_02860	6452	5251	6220	8763	27.905	SP	Yes	0	0	Yes	Cell surface
A0A1P8JD48	MFS transporter GN=BWX39_02895	0	0	0	141	42.068	NO_SP	No	12	0		IM
A0A1P8JD49	Carbohydrate kinase GN=BWX39_02890	0	1286	0	0	32.474	NO_SP	No	0	0		Cytoplasm
A0A1P8JD50	Lipopolysaccharide cholinephosphotransferase GN=BWX39_02820	494	238	0	493	32.904	NO_SP	No	0	0		Cytoplasm
A0A1P8JD51	DUF3943 domain-containing protein GN=BWX39_02740	607	0	51	260	98.398	SP	Yes	0	18		OM
A0A1P8JD52	Flavoprotein GN=BWX39_02885	0	778	0	35	44.916	NO_SP	No	0	0		Cytoplasm
A0A1P8JD54	T9SS C-terminal target domain-containing protein GN=BWX39_02795	3427	6515	10790	6014	205.169	SP	Yes	0	0	Yes	Cell surface
A0A1P8JD55	Lipoprotein GN=BWX39_02915	105	1236	955	992	33.373	LIPO	Yes	0	0		Lipoprotein
A0A1P8JD56	DUF4468 domain-containing protein GN=BWX39_02935	253	1329	2051	1016	34.977	SP	Yes	0	0		Periplasm
A0A1P8JD57	Lipocalin-like domain-containing protein GN=BWX39_02920	248	43	354	663	17.423	LIPO	Yes	0	0		Lipoprotein
A0A1P8JD59	Alpha-glucosidase GN=BWX39_02875	2050	3090	4256	3492	84.55	SP	Yes	0	0		Periplasm
A0A1P8JD60	AraC family transcriptional regulator GN=BWX39_02910	229	0	0	547	99.781	LIPO	Yes	1	0		IM
A0A1P8JD61	DNA topoisomerase II GN=BWX39_02940	129	3078	703	1076	14.214	NO_SP	No	0	0		Cytoplasm
A0A1P8JD63	4-alpha-glucanotransferase GN=BWX39_02880	8849	1082	241	14061	105.442	NO_SP	No	0	0		Cytoplasm
A0A1P8JD64	Inosine-5~-monophosphate dehydrogenase GN=guaB	460	4046	44	0	53.3	NO_SP	No	0	0		Cytoplasm
A0A1P8JD65	DUF4290 domain-containing protein GN=BWX39_02845	91	1758	0	0	23.504	NO_SP	No	0	0		Cytoplasm
A0A1P8JD67	OstA-like_N domain-containing protein GN=BWX39_03000	327	977	590	1355	73.553	SP	Yes	0	0		Periplasm
A0A1P8JD68	Conserved domain protein GN=BWX39_02855	17434	4183	10539	11490	28.555	SP	Yes	0	0		Periplasm
A0A1P8JD69	Transcriptional regulator, AbiEi antitoxin, Type IV TA system GN=BWX39_03020	0	44	0	0	22.963	NO_SP	No	0	0		Cytoplasm
A0A1P8JD70	RNA polymerase subunit sigma-70 GN=BWX39_02925	0	0	0	60	19.08	NO_SP	No	0	0		Cytoplasm
A0A1P8JD71	Cell envelope biogenesis protein OmpA GN=BWX39_02985	28338	9875	7811	11840	42.656	SP	Yes	0	8		OM
A0A1P8JD72	Anti-sigma factor GN=BWX39_02930	0	0	0	36	27.509	NO_SP	No	1	0		IM
A0A1P8JD73	2,6-beta-D-fructofuranosidase GN=BWX39_02900	35	1813	54	1327	72.309	SP	Yes	0	0		Periplasm
A0A1P8JD74	Formate--tetrahydrofolate ligase GN=fhs	2580	16859	745	161	60.19	NO_SP	No	0	0		Cytoplasm
A0A1P8JD75	Peptidase S41 GN=BWX39_03085	576	0	442	1082	39.377	LIPO	Yes	0	0		Lipoprotein
A0A1P8JD76	2,6-beta-D-fructofuranosidase GN=BWX39_02905	752	417	0	570	86.983	SP	Yes	0	22		OM
A0A1P8JD77	ATP-dependent Clp protease ATP-binding subunit ClpX GN=clpX	376	318	0	456	46.026	NO_SP	No	0	0		Cytoplasm
A0A1P8JD78	DNA helicase GN=BWX39_03055	451	6555	0	0	83.578	NO_SP	No	0	0		Cytoplasm
A0A1P8JD79	Peptidylprolyl isomerase GN=BWX39_03005	3790	4165	5940	5205	54.005	SP	Yes	0	0		Periplasm
A0A1P8JD82	Peptidylprolyl isomerase GN=BWX39_03010	4271	6558	9908	6809	54.282	SP	Yes	0	0		Periplasm
A0A1P8JD83	Sodium-independent anion transporter GN=BWX39_02975	264	0	0	1077	60.828	NO_SP	No	12	0		IM
A0A1P8JD84	Chromosome partitioning protein ParB GN=BWX39_03135	685	56	0	0	34.133	NO_SP	No	0	0		Cytoplasm
A0A1P8JD86	Chromosome partitioning protein ParA GN=BWX39_03130	104	1402	94	175	28.289	NO_SP	No	0	0		Cytoplasm
A0A1P8JD87	MATE family efflux transporter GN=BWX39_03110	134	0	0	0	52.616	NO_SP	No	12	0		IM
A0A1P8JD88	ATP-dependent Clp protease proteolytic subunit GN=clpP	52	3130	307	1234	24.944	NO_SP	No	0	0		Cytoplasm
A0A1P8JD89	Peptidyl-prolyl cis-trans isomerase GN=BWX39_03105	753	675	1060	2975	25.684	LIPO	Yes	0	0		Lipoprotein
A0A1P8JD90	Glycine--tRNA ligase GN=glyQS	1400	3103	67	97	60.148	NO_SP	No	0	0		Cytoplasm
A0A1P8JD91	5~-nucleotidase SurE GN=surE	172	152	0	0	29.292	NO_SP	No	0	0		Cytoplasm
A0A1P8JD92	Trigger factor GN=BWX39_03070	3638	6518	413	945	54.631	NO_SP	No	0	0		Cytoplasm
A0A1P8JD94	ABC transporter ATP-binding protein GN=BWX39_03180	85	75	0	115	31.396	NO_SP	No	0	0		Cytoplasm
A0A1P8JD95	Lipoprotein GN=BWX39_03160	557	74	45	409	17.692	NO_SP	No	4	0		IM
A0A1P8JD96	DedA family protein GN=BWX39_03115	299	0	0	416	23.843	NO_SP	No	4	0		IM
A0A1P8JD99	GTP pyrophosphokinase GN=BWX39_03150	1562	3991	0	1360	87.773	NO_SP	No	0	0		Cytoplasm
A0A1P8JDA0	ABC transporter permease GN=BWX39_03185	330	0	0	641	27.41	NO_SP	No	5	0		IM
A0A1P8JDA1	Energy-dependent translational throttle protein EttA GN=ettA	1617	8144	575	1542	64.27	NO_SP	No	0	0		Cytoplasm
A0A1P8JDA2	Lipid-A-disaccharide synthase GN=BWX39_03120	640	730	0	135	44.297	NO_SP	No	0	0		Cytoplasm
A0A1P8JDA3	3-oxoacyl-[acyl-carrier-protein] synthase 3 GN=fabH	529	2272	295	618	37.423	NO_SP	No	0	0		Cytoplasm
A0A1P8JDA4	Lipoprotein GN=BWX39_03165	266	0	40	358	25.442	NO_SP	Yes	0	0		Cytoplasm
A0A1P8JDA5	PorV domain-containing protein GN=BWX39_03235	3976	606	4080	13338	34.017	SP	Yes	0	14		OM
A0A1P8JDA6	Peptidase M60 domain-containing protein GN=BWX39_03230	15604	16851	15400	34906	58.608	SP	Yes	0	0	Yes	Cell surface
A0A1P8JDA7	DUF3316 domain-containing protein GN=BWX39_03090	174	0	668	1330	30.423	SP	Yes	0	10		OM
A0A1P8JDA8	DNA topoisomerase (ATP-hydrolyzing) GN=BWX39_03095	284	2989	0	1340	108.069	NO_SP	No	0	0		Cytoplasm
A0A1P8JDA9	GTPase Der GN=der	1732	3605	0	137	49.997	NO_SP	No	0	0		Cytoplasm
A0A1P8JDB0	GTPase Era GN=era	784	65	0	0	33.605	NO_SP	No	0	0		Cytoplasm
A0A1P8JDB1	ATP-binding protein GN=BWX39_03225	640	80	0	1618	43.822	NO_SP	No	2	0		IM
A0A1P8JDB2	DUF4767 domain-containing protein GN=BWX39_03170	0	974	329	763	36.716	NO_SP	Yes	0	0		Periplasm
A0A1P8JDB3	Recombinase RmuC GN=BWX39_03260	455	880	0	962	48.92	NO_SP	No	1	0		IM
A0A1P8JDB4	50S ribosomal protein L32 GN=rpmF	35	39	0	0	7.254	NO_SP	No	0	0		Cytoplasm
A0A1P8JDB5	Bacteroidetes-Associated Carbohydrate-binding Often N-terminal GN=BWX39_03250	3546	6581	12426	14254	60.832	LIPO	Yes	0	0		Lipoprotein
A0A1P8JDB6	DUF5683 domain-containing protein GN=BWX39_03140	273	92	394	687	29.288	LIPO	Yes	0	0		Lipoprotein
A0A1P8JDB7	Ribosome-recycling factor GN=frr	47	1701	149	467	21.18	NO_SP	No	0	0		Cytoplasm
A0A1P8JDC1	GSCFA family protein GN=BWX39_03275	0	416	0	67	31.954	NO_SP	No	0	0		Cytoplasm
A0A1P8JDC2	Magnesium transporter CorA GN=BWX39_03310	2579	1693	0	6643	36.128	NO_SP	No	2	0		IM
A0A1P8JDC3	Nucleic acid-binding protein GN=BWX39_03220	0	917	0	145	19.617	NO_SP	No	0	0		Cytoplasm
A0A1P8JDC4	Alanine racemase GN=BWX39_03265	581	4370	0	412	92.814	NO_SP	No	0	0		Cytoplasm
A0A1P8JDC5	UPF0104 family protein GN=BWX39_03300	774	0	0	282	38.373	NO_SP	No	10	0		IM
A0A1P8JDC6	DUF4878 domain-containing protein GN=BWX39_03195	49	0	0	306	15.396	LIPO	Yes	1	0		IM
A0A1P8JDC7	ABC transporter ATP-binding protein GN=BWX39_03190	675	755	0	335	28.88	NO_SP	No	0	0		Cytoplasm
A0A1P8JDC8	Aminoacyl-histidine dipeptidase GN=BWX39_03305	841	13919	612	4081	53.463	NO_SP	No	0	0		Cytoplasm
A0A1P8JDC9	ATP-dependent zinc metalloprotease FtsH GN=ftsH	4627	831	90	2089	76.447	NO_SP	No	2	0		IM
A0A1P8JDD0	Ribosomal silencing factor RsfS GN=rsfS	115	0	0	0	13.464	NO_SP	No	0	0		Cytoplasm
A0A1P8JDD1	DUF2335 domain-containing protein GN=BWX39_03330	0	393	0	595	16.14	NO_SP	No	2	0		IM
A0A1P8JDD2	DNA-binding protein GN=BWX39_03365	0	305	0	0	15.519	NO_SP	No	0	0		Cytoplasm
A0A1P8JDD3	Transcriptional repressor GN=BWX39_03270	0	64	0	0	16.798	NO_SP	No	0	0		Cytoplasm
A0A1P8JDD4	Peptidase GN=BWX39_03355	933	273	583	681	28.998	SP	Yes	0	0		Periplasm
A0A1P8JDD5	BACON domain-containing protein GN=BWX39_03245	1684	3395	5073	8070	60.945	LIPO	Yes	0	0		Lipoprotein
A0A1P8JDD6	DUF349 domain-containing protein GN=BWX39_03315	740	5974	0	619	73.98	NO_SP	No	0	0		Cytoplasm
A0A1P8JDD7	Peptidase GN=BWX39_03240	5633	3849	11925	17305	100.323	LIPO	Yes	0	0	Yes	Lipoprotein
A0A1P8JDD8	Histidine kinase GN=BWX39_03395	38	0	0	45	43.031	NO_SP	No	4	0		IM
A0A1P8JDD9	DUF3575 domain-containing protein GN=BWX39_03385	126	41	145	400	35.606	SP	Yes	0	8		OM
A0A1P8JDE0	50S ribosomal protein L7/L12 GN=BWX39_03360	188	0	0	445	31.707	SP	Yes	0	0		Periplasm
A0A1P8JDE1	Uncharacterized protein GN=BWX39_03325	0	0	0	91	8.924	NO_SP	No	0	0		Cytoplasm
A0A1P8JDE2	Ribosomal RNA small subunit methyltransferase A GN=rsmA	162	893	32	56	30.915	NO_SP	No	0	0		Cytoplasm
A0A1P8JDE4	DUF3575 domain-containing protein GN=BWX39_03380	75	58	259	553	20.258	SP	Yes	0	8		OM
A0A1P8JDE5	Lipoprotein ABC transporter ATP-binding protein GN=BWX39_03425	651	173	0	97	24.501	NO_SP	No	0	0		Cytoplasm
A0A1P8JDE6	Outer membrane insertion signal domain protein GN=BWX39_03370	491	0	142	694	120.763	SP	Yes	0	40		OM
A0A1P8JDE7	GAF domain-containing protein GN=BWX39_03290	40	458	56	121	17.567	NO_SP	No	0	0		Cytoplasm
A0A1P8JDE8	Cation/H(+) antiporter GN=BWX39_03420	721	104	0	300	79.864	NO_SP	No	13	0		IM
A0A1P8JDE9	Leucine-rich repeat domain-containing protein GN=BWX39_03440	962	647	671	1358	47.308	SP	Yes	0	0	Yes	Cell surface
A0A1P8JDF0	Phosphate-binding protein GN=BWX39_03455	1930	2385	759	6029	35.977	LIPO	Yes	0	0		Lipoprotein
A0A1P8JDF1	ADP-ribosylglycohydrolase GN=BWX39_03445	0	582	31	148	34.77	NO_SP	No	0	0		Cytoplasm
A0A1P8JDF2	Biopolymer transporter ExbD GN=BWX39_03470	681	2661	72	7366	24.128	NO_SP	No	1	0		IM
A0A1P8JDF3	OmpA-like domain-containing protein GN=BWX39_03375	485	387	37	606	94.664	SP	Yes	0	0		Periplasm
A0A1P8JDF4	Riboflavin biosynthesis protein RibBA GN=ribBA	0	1832	0	328	45.636	NO_SP	No	0	0		Cytoplasm
A0A1P8JDF5	TonB-dependent receptor GN=BWX39_03350	945	0	226	579	87.334	SP	Yes	0	22		OM
A0A1P8JDF6	GntR family transcriptional regulator GN=BWX39_03430	308	3126	0	279	32.817	NO_SP	No	0	0		Cytoplasm
A0A1P8JDF7	Phosphatidate cytidylyltransferase GN=BWX39_03345	330	0	0	447	31.426	NO_SP	No	9	0		IM
A0A1P8JDF8	Cupin GN=BWX39_03500	0	233	0	56	16.512	NO_SP	No	0	0		Cytoplasm
A0A1P8JDF9	MFS transporter GN=BWX39_03530	1057	0	0	375	47.341	NO_SP	No	12	0		IM
A0A1P8JDG0	Flagellar motor protein MotA GN=BWX39_03475	7457	5278	1198	13829	29.847	NO_SP	No	4	0		IM
A0A1P8JDG1	EamA family transporter GN=BWX39_03515	656	55	77	550	33.518	NO_SP	No	10	0		IM
A0A1P8JDG2	Ig-like domain-containing protein GN=BWX39_03435	2211	3753	2429	5310	111.266	SP	Yes	0	0	Yes	Cell surface
A0A1P8JDG4	FMN-binding domain-containing protein GN=BWX39_03405	0	223	545	177	13.843	SP	Yes	0	0		Periplasm
A0A1P8JDG5	IMP cyclohydrolase GN=BWX39_03545	532	967	155	0	22.003	NO_SP	No	0	0		Cytoplasm
A0A1P8JDG6	YjgP/YjgQ family permease GN=BWX39_03485	769	204	0	1300	73.195	NO_SP	No	8	0		IM
A0A1P8JDG8	TPM_phosphatase domain-containing protein GN=BWX39_03585	410	62	0	1254	27.91	SP	Yes	1	0		IM
A0A1P8JDH0	Cell shape-determining protein MreB GN=mreB	504	288	100	205	37.218	NO_SP	No	0	0		Cytoplasm
A0A1P8JDH2	Rod shape-determining protein RodA GN=BWX39_03570	330	0	0	64	55.109	NO_SP	No	14	0		IM
A0A1P8JDH3	DUF3822 family protein GN=BWX39_03595	0	244	0	0	26.654	NO_SP	No	0	0		Cytoplasm
A0A1P8JDH5	Penicillin-binding protein 2 GN=BWX39_03565	243	45	0	227	80.424	NO_SP	No	1	0		IM
A0A1P8JDH6	Biopolymer transporter ExbD GN=BWX39_03465	2425	2460	476	3901	24.828	NO_SP	No	1	0		IM
A0A1P8JDH7	Energy transducer TonB GN=BWX39_03460	3254	5343	1307	8235	33.007	NO_SP	No	1	0		IM
A0A1P8JDH9	T9SS C-terminal target domain-containing protein GN=BWX39_03615	3178	2313	3931	4920	85.626	NO_SP	Yes	0	0	Yes	Cell surface
A0A1P8JDI0	OmpA-like domain-containing protein GN=BWX39_03625	175	0	552	314	52.78	NO_SP	Yes	0	8		OM
A0A1P8JDI1	Chromosome partition protein Smc GN=BWX39_03665	11516	5721	3656	14173	34.252	LIPO	Yes	0	0		Lipoprotein
A0A1P8JDI3	AAA_15 domain-containing protein GN=BWX39_03600	768	8317	241	1011	49.234	NO_SP	No	0	0		Cytoplasm
A0A1P8JDI4	Cell shape-determining protein MreC GN=BWX39_03555	667	0	0	1420	33.231	NO_SP	No	1	0		IM
A0A1P8JDI5	Transcription-repair-coupling factor GN=mfd	50	1145	0	0	131.779	NO_SP	No	0	0		Cytoplasm
A0A1P8JDI8	3-phosphoshikimate 1-carboxyvinyltransferase GN=aroA	212	1556	0	0	47.087	NO_SP	No	0	0		Cytoplasm
A0A1P8JDI9	Uridylate kinase GN=pyrH	0	2938	0	627	25.955	NO_SP	No	0	0		Cytoplasm
A0A1P8JDJ0	YD repeat-containing protein GN=BWX39_03725	3914	1821	1649	3257	44.74	SP	Yes	0	0	Yes	Cell surface
A0A1P8JDJ1	Two-component system response regulator GN=BWX39_03695	292	1519	0	0	61.506	NO_SP	No	0	0		Cytoplasm
A0A1P8JDJ2	tRNA threonylcarbamoyladenosine biosynthesis protein TsaE GN=BWX39_03690	96	377	36	0	15.558	NO_SP	No	0	0		Cytoplasm
A0A1P8JDJ3	tRNA-specific adenosine deaminase GN=tadA	0	260	0	0	17.082	NO_SP	No	0	0		Cytoplasm
A0A1P8JDJ4	Leucine-rich repeat domain-containing protein GN=BWX39_03605	645	197	165	552	39.388	SP	Yes	0	0	Yes	Cell surface
A0A1P8JDJ5	Ribosomal RNA small subunit methyltransferase I GN=rsmI	0	1240	0	0	26.713	NO_SP	No	0	0		Cytoplasm
A0A1P8JDJ6	LemA family protein GN=BWX39_03580	2843	1972	337	6109	21.699	NO_SP	Yes	0	0		Cytoplasm
A0A1P8JDJ7	Deoxyribonuclease HsdR GN=BWX39_03575	1364	6967	7798	8695	51.428	SP	Yes	0	0		Periplasm
A0A1P8JDJ8	Multidrug transporter AcrB GN=BWX39_03765	3458	2009	50	13783	118.542	NO_SP	No	12	0		IM
A0A1P8JDJ9	DNA-directed DNA polymerase GN=BWX39_03745	679	581	0	0	142.201	NO_SP	No	0	0		Cytoplasm
A0A1P8JDK0	tRNA nucleotidyltransferase GN=BWX39_03775	137	1958	0	0	54.33	NO_SP	No	0	0		Cytoplasm
A0A1P8JDK1	Thioredoxin GN=BWX39_03750	342	2544	674	795	11.753	NO_SP	No	0	0		Cytoplasm
A0A1P8JDK2	DUF4834 domain-containing protein GN=BWX39_03730	0	0	0	343	10.475	NO_SP	No	1	0		IM
A0A1P8JDK3	Phosphatidylserine decarboxylase GN=BWX39_03740	1081	373	34	2469	26.446	NO_SP	No	2	0		IM
A0A1P8JDK4	Biotin--[acetyl-CoA-carboxylase] ligase GN=BWX39_03680	0	1053	0	382	29.51	NO_SP	No	0	0		Cytoplasm
A0A1P8JDK5	Internalin GN=BWX39_03640	254	974	152	1281	67.128	SP	Yes	0	0	Yes	Cell surface
A0A1P8JDK8	CDP-diacylglycerol--serine O-phosphatidyltransferase GN=BWX39_03735	386	35	0	496	25.588	NO_SP	No	8	0		IM
A0A1P8JDL0	TPR_REGION domain-containing protein GN=BWX39_03635	86	0	0	248	60.918	LIPO	Yes	1	0		IM
A0A1P8JDL1	Collagen-binding protein GN=BWX39_03780	448	161	909	559	86.494	SP	Yes	0	22		OM
A0A1P8JDL2	tRNA pseudouridine synthase B GN=truB	52	377	0	0	26.741	NO_SP	No	0	0		Cytoplasm
A0A1P8JDL4	Undecaprenyl-diphosphatase GN=uppP	176	0	0	187	30.254	NO_SP	No	7	0		IM
A0A1P8JDL5	Efflux transporter periplasmic adaptor subunit GN=BWX39_03770	1204	4655	1185	18895	47.191	LIPO	Yes	0	0		Lipoprotein
A0A1P8JDL6	OMP_b-brl_2 domain-containing protein GN=BWX39_03855	5117	962	2907	3416	25.176	SP	Yes	0	8		OM
A0A1P8JDL7	TPR_REGION domain-containing protein GN=BWX39_03700	2543	440	394	2914	137.099	LIPO	Yes	0	0		Lipoprotein
A0A1P8JDL8	30S ribosomal protein S15 GN=rpsO	296	947	40	117	10.937	NO_SP	No	0	0		Cytoplasm
A0A1P8JDM0	BspA family leucine-rich repeat surface protein GN=BWX39_03865	3226	1340	2770	2856	56.025	SP	Yes	0	0	Yes	Cell surface
A0A1P8JDM1	YfhO family protein GN=BWX39_03880	5328	1433	79	15866	92.724	NO_SP	No	14	0		IM
A0A1P8JDM2	Peptidase GN=BWX39_03890	1276	744	1217	1745	51.487	SP	Yes	0	0		Periplasm
A0A1P8JDM3	Cell division protein FtsX GN=BWX39_03790	980	317	0	1485	32.747	NO_SP	No	4	0		IM
A0A1P8JDM5	Leucine-rich repeat domain-containing protein GN=BWX39_03825	2459	10211	5356	6657	74.32	SP	Yes	0	0	Yes	Cell surface
A0A1P8JDM6	Triosephosphate isomerase GN=tpiA	1691	19022	3180	9924	79.966	NO_SP	No	6	0		IM
A0A1P8JDM7	Acyl-[acyl-carrier-protein]--UDP-N-acetylglucosamine O-acyltransferase GN=BWX39_03755	621	1017	38	2552	28.696	NO_SP	No	0	0		Cytoplasm
A0A1P8JDM8	Multidrug transporter GN=BWX39_03760	4543	1433	1632	3918	50.824	LIPO	Yes	0	0		Lipoprotein
A0A1P8JDM9	50S ribosomal protein L7/L12 GN=BWX39_03895	1473	1053	2960	2584	31.504	SP	Yes	0	0		Periplasm
A0A1P8JDN0	GTP cyclohydrolase 1 GN=folE	0	2937	1878	38	22.718	NO_SP	No	0	0		Cytoplasm
A0A1P8JDN1	DUF4251 domain-containing protein GN=BWX39_03940	185	374	452	784	19.807	LIPO	Yes	0	0		Lipoprotein
A0A1P8JDN2	Membrane-bound O-acyltransferase family protein GN=BWX39_03930	91	0	0	0	57.258	NO_SP	No	12	0		IM
A0A1P8JDN3	50S ribosomal subunit assembly factor BipA GN=bipA	205	3454	0	0	68.067	NO_SP	No	0	0		Cytoplasm
A0A1P8JDN4	SPOR domain-containing protein GN=BWX39_03910	74	226	0	323	24.786	SP	Yes	0	0		Periplasm
A0A1P8JDN5	DNA-binding protein GN=BWX39_03885	0	1130	0	108	16.263	NO_SP	No	0	0		Cytoplasm
A0A1P8JDN6	Xanthine phosphoribosyltransferase GN=xpt	41	1039	0	0	21.41	NO_SP	No	0	0		Cytoplasm
A0A1P8JDN7	S-adenosylmethionine:tRNA ribosyltransferase-isomerase GN=BWX39_03810	456	3034	59	0	45.227	NO_SP	No	0	0		Cytoplasm
A0A1P8JDN9	Energy transducer TonB GN=BWX39_03945	335	110	0	106	16.694	NO_SP	No	1	0		IM
A0A1P8JDP1	Peptidase GN=BWX39_03960	801	0	1803	366	77.42	NO_SP	Yes	0	22		OM
A0A1P8JDP2	DUF1599 domain-containing protein GN=BWX39_03900	0	1092	84	0	21.245	NO_SP	No	0	0		Cytoplasm
A0A1P8JDP4	DUF3791 domain-containing protein GN=BWX39_03980	0	63	0	67	8.463	NO_SP	No	0	0		Cytoplasm
A0A1P8JDP5	GTPase HflX GN=hflX	96	52	0	97	48.095	NO_SP	No	0	0		Cytoplasm
A0A1P8JDP7	S-ribosylhomocysteine lyase GN=luxS	57	2171	0	64	18.889	NO_SP	No	0	0		Cytoplasm
A0A1P8JDP8	Xanthine permease XanP GN=BWX39_03950	757	345	113	1670	47.179	NO_SP	No	14	0		IM
A0A1P8JDP9	Peptidase M16 GN=BWX39_04015	3029	8295	22801	8910	110.926	SP	Yes	0	0		Periplasm
A0A1P8JDQ0	Adenosylhomocysteine nucleosidase GN=BWX39_03875	0	1587	173	0	25.689	NO_SP	No	0	0		Cytoplasm
A0A1P8JDQ1	N-acetylmuramoyl-L-alanine amidase GN=BWX39_04040	209	2161	2483	1042	47.581	SP	Yes	0	0		Periplasm
A0A1P8JDQ2	TPR_REGION domain-containing protein GN=BWX39_03995	0	148	399	156	33.412	SP	Yes	0	0		Periplasm
A0A1P8JDQ3	DUF4954 domain-containing protein GN=BWX39_04010	0	604	0	285	70.109	NO_SP	No	0	0		Cytoplasm
A0A1P8JDQ4	Vitamin B12-dependent ribonucleotide reductase GN=BWX39_04030	1768	6081	0	186	98.772	NO_SP	No	0	0		Cytoplasm
A0A1P8JDQ5	Thiamine pyrophosphokinase GN=BWX39_04065	0	148	0	0	24.59	NO_SP	No	0	0		Cytoplasm
A0A1P8JDQ6	DUF3990 domain-containing protein GN=BWX39_03985	0	1107	0	0	18.851	NO_SP	No	0	0		Cytoplasm
A0A1P8JDQ7	Exodeoxyribonuclease III GN=BWX39_03920	302	2653	53	319	29.489	NO_SP	No	0	0		Cytoplasm
A0A1P8JDQ8	2-amino-4-hydroxy-6-hydroxymethyldihydropteridine diphosphokinase GN=BWX39_04000	0	310	0	0	12.524	NO_SP	No	0	0		Cytoplasm
A0A1P8JDQ9	MCE family protein GN=BWX39_04045	3133	1115	0	2645	35.256	NO_SP	No	1	0		IM
A0A1P8JDR0	TonB-dependent receptor GN=BWX39_04075	2502	583	3394	1018	88.228	SP	Yes	0	22		OM
A0A1P8JDR2	O-linked GlcNAc transferase GN=BWX39_04115	0	0	0	31	17.077	NO_SP	No	1	0		IM
A0A1P8JDR4	Chaperone protein ClpB GN=clpB	2256	3408	0	1276	97.033	NO_SP	No	0	0		Cytoplasm
A0A1P8JDR5	Type-2 restriction enzyme GN=BWX39_04135	0	1270	0	65	31.28	NO_SP	No	0	0		Cytoplasm
A0A1P8JDR6	Short-chain dehydrogenase GN=BWX39_03970	66	0	0	221	31.762	NO_SP	No	0	0		Cytoplasm
A0A1P8JDR7	7,8-dihydroneopterin aldolase GN=BWX39_04035	0	476	0	0	14.514	NO_SP	No	0	0		Cytoplasm
A0A1P8JDR8	Chromosomal replication initiator protein DnaA GN=dnaA	0	33	0	102	53.571	NO_SP	No	0	0		Cytoplasm
A0A1P8JDR9	Transporter GN=BWX39_03975	106	0	0	31	37.1	NO_SP	No	10	0		IM
A0A1P8JDS0	4-hydroxy-3-methylbut-2-enyl diphosphate reductase GN=ispH	64	0	0	0	35.802	NO_SP	No	0	0		Cytoplasm
A0A1P8JDS1	Conserved domain protein GN=BWX39_04180	1109	2082	2154	1909	40.405	SP	Yes	0	0		Periplasm
A0A1P8JDS2	Peptidase GN=BWX39_04145	1016	406	1213	1969	77.93	SP	Yes	0	0		Periplasm
A0A1P8JDS3	Nicotinate-nucleotide diphosphorylase (carboxylating) GN=BWX39_04160	78	1572	0	0	32.57	NO_SP	No	0	0		Cytoplasm
A0A1P8JDS4	DUF2306 domain-containing protein GN=BWX39_04140	2044	138	0	1465	34.364	NO_SP	No	8	0		IM
A0A1P8JDS5	PHB domain-containing protein GN=BWX39_04195	5431	1875	135	7679	35.646	NO_SP	No	1	0		IM
A0A1P8JDS6	Fumarate hydratase class I GN=BWX39_04020	312	5053	61	98	60.583	NO_SP	No	0	0		Cytoplasm
A0A1P8JDS8	Site-specific DNA-methyltransferase (adenine-specific) GN=BWX39_04130	0	66	0	0	38.466	NO_SP	No	0	0		Cytoplasm
A0A1P8JDS9	Cell division protein ZapA GN=BWX39_04230	143	273	0	311	11.224	NO_SP	No	0	0		Cytoplasm
A0A1P8JDT0	NADPH-dependent oxidoreductase GN=BWX39_04025	0	2385	0	638	27.97	NO_SP	No	0	0		Cytoplasm
A0A1P8JDT1	ATPase P GN=BWX39_04220	157	0	0	211	69.975	NO_SP	No	8	0		IM
A0A1P8JDT2	NfeD domain-containing protein GN=BWX39_04190	924	186	0	1433	16.452	NO_SP	No	3	0		IM
A0A1P8JDT3	T9SS type A sorting domain-containing protein GN=BWX39_04185	719	1678	2075	1790	45.387	SP	Yes	0	0	Yes	Cell surface
A0A1P8JDT4	GLPGLI family protein GN=BWX39_04205	562	1077	1211	1676	42.421	SP	Yes	0	0		Periplasm
A0A1P8JDT5	Tetratricopeptide repeat protein GN=BWX39_04280	137	344	0	272	32.886	NO_SP	No	0	0		Cytoplasm
A0A1P8JDT6	Lipoprotein GN=BWX39_04080	0	0	46	85	20.91	LIPO	Yes	0	0		Lipoprotein
A0A1P8JDT7	UDP-N-acetyl glucosamine 2-epimerase GN=BWX39_04200	0	1104	0	0	41.99	NO_SP	No	0	0		Cytoplasm
A0A1P8JDT9	Flavodoxin GN=BWX39_04165	0	397	0	69	17.128	NO_SP	No	0	0		Cytoplasm
A0A1P8JDU0	Oligopeptide transporter, OPT family GN=BWX39_04085	2914	324	0	3943	70.822	NO_SP	No	18	0		IM
A0A1P8JDU2	L-aspartate oxidase GN=BWX39_04150	70	958	0	0	59.295	NO_SP	No	0	0		Cytoplasm
A0A1P8JDU3	Cell division protein ZapB GN=BWX39_04235	0	430	0	0	11.405	NO_SP	No	0	0		Cytoplasm
A0A1P8JDU4	Capsid assembly protein GN=BWX39_04255	3492	1938	188	10384	93.918	NO_SP	No	2	0		IM
A0A1P8JDU5	Histidine ammonia-lyase GN=BWX39_04295	2030	24910	10192	7198	54.879	NO_SP	No	0	0		Cytoplasm
A0A1P8JDU6	Ribonuclease Y GN=rny	6472	2412	0	3680	57.992	NO_SP	No	1	0		IM
A0A1P8JDU7	Glucose-1-phosphate thymidylyltransferase GN=BWX39_04250	0	4017	253	719	32.995	NO_SP	No	0	0		Cytoplasm
A0A1P8JDU8	DNA-directed DNA polymerase GN=BWX39_04240	673	570	99	1511	24.326	NO_SP	No	0	0		Cytoplasm
A0A1P8JDU9	Quinolinate synthase GN=nadA	64	1523	0	0	37.153	NO_SP	No	0	0		Cytoplasm
A0A1P8JDV0	LuxR family transcriptional regulator GN=BWX39_04320	409	982	0	276	36.919	NO_SP	No	0	0		Cytoplasm
A0A1P8JDV1	Cardiolipin synthase GN=BWX39_04330	1429	0	0	61	50.734	SP	Yes	0	0		Periplasm
A0A1P8JDV2	3-deoxy-7-phosphoheptulonate synthase GN=BWX39_04275	0	587	0	0	40.58	NO_SP	No	0	0		Cytoplasm
A0A1P8JDV3	Copper resistance protein CopZ GN=BWX39_04215	55	0	0	80	7.853	NO_SP	No	0	0		Cytoplasm
A0A1P8JDV4	Multidrug export protein MepA GN=BWX39_04210	256	0	0	216	50.337	NO_SP	No	12	0		IM
A0A1P8JDV5	Lipoprotein GN=BWX39_04375	118	198	0	582	15.49	LIPO	Yes	0	0		Lipoprotein
A0A1P8JDV6	Flagellar motor protein MotA GN=BWX39_04350	345	289	0	2270	30.213	LIPO	Yes	3	0		IM
A0A1P8JDV8	Formimidoyltransferase-cyclodeaminase GN=BWX39_04305	4601	28961	3543	4694	62.435	NO_SP	No	0	0		Cytoplasm
A0A1P8JDV9	Urocanate hydratase GN=hutU	4558	41343	1688	8536	74.379	NO_SP	No	0	0		Cytoplasm
A0A1P8JDW0	Imidazolonepropionase GN=hutI	92	4584	88	167	45.373	NO_SP	No	0	0		Cytoplasm
A0A1P8JDW1	Cyclic nucleotide-binding protein GN=BWX39_04385	56	3136	303	215	23.232	NO_SP	No	0	0		Cytoplasm
A0A1P8JDW2	Helix-turn-helix transcriptional regulator GN=BWX39_04325	0	96	0	0	22.938	NO_SP	No	0	0		Cytoplasm
A0A1P8JDW3	KpsF/GutQ family sugar isomerase GN=BWX39_04335	0	1103	0	0	34.988	NO_SP	No	0	0		Cytoplasm
A0A1P8JDW4	Hydrolase GN=BWX39_04260	119	462	0	160	16.999	NO_SP	No	0	0		Cytoplasm
A0A1P8JDW5	Fimbrillin-A associated anchor s Mfa1 and Mfa2 family protein GN=BWX39_04265	0	0	0	101	36.234	LIPO	Yes	0	0		Lipoprotein
A0A1P8JDW8	Purine nucleoside phosphorylase GN=BWX39_04405	0	7554	231	1688	29.969	NO_SP	No	0	0		Cytoplasm
A0A1P8JDW9	Biopolymer transporter ExbD GN=BWX39_04360	62	67	0	264	20.572	SP	No	1	0		IM
A0A1P8JDX0	3-deoxy-8-phosphooctulonate synthase GN=BWX39_04340	0	1756	33	303	28.113	NO_SP	No	0	0		Cytoplasm
A0A1P8JDX2	Aldose epimerase GN=BWX39_04310	0	1156	768	765	36.081	SP	Yes	0	0		Periplasm
A0A1P8JDX3	Thiamine-monophosphate kinase GN=thiL	0	58	0	0	41.12	NO_SP	No	0	0		Cytoplasm
A0A1P8JDX4	ThiF domain-containing protein GN=BWX39_04460	0	180	0	0	28.784	NO_SP	No	0	0		Cytoplasm
A0A1P8JDX5	Elongation factor 4 GN=lepA	595	241	0	40	66.632	NO_SP	No	0	0		Cytoplasm
A0A1P8JDX7	Signal peptide peptidase SppA GN=BWX39_04395	1230	2917	163	17765	65.276	NO_SP	No	1	0		IM
A0A1P8JDX8	Ntox44 domain-containing protein GN=BWX39_04315	707	0	109	165	30.562	SP	Yes	0	8		OM
A0A1P8JDX9	Tetraacyldisaccharide 4~-kinase GN=lpxK	565	186	0	477	45.205	NO_SP	No	0	0		Cytoplasm
A0A1P8JDY1	Alkyl hydroperoxide reductase C GN=BWX39_04520	1036	3397	43	4460	21	NO_SP	No	0	0		Cytoplasm
A0A1P8JDY2	Biopolymer transporter ExbD GN=BWX39_04365	45	54	0	92	17.708	NO_SP	No	1	0		IM
A0A1P8JDY6	MFS transporter GN=BWX39_04545	6126	137	0	5187	59.533	NO_SP	No	14	0		IM
A0A1P8JDZ1	Undecaprenyl-phosphate alpha-N-acetylglucosaminyl 1-phosphate transferase GN=BWX39_04575	143	0	0	40	42.402	NO_SP	No	11	0		IM
A0A1P8JDZ2	Enolase GN=eno	4749	29903	1089	5588	47.639	NO_SP	No	0	0		Cytoplasm
A0A1P8JDZ3	Membrane protein insertase YidC GN=yidC	3211	1815	62	9439	73.646	NO_SP	No	6	0		IM
A0A1P8JDZ9	Hydrogen peroxide-inducible genes activator GN=BWX39_04530	120	877	0	0	35.577	NO_SP	No	0	0		Cytoplasm
A0A1P8JE00	Alkyl hydroperoxide reductase subunit F GN=BWX39_04515	0	2635	0	0	56.588	NO_SP	No	0	0		Cytoplasm
A0A1P8JE01	T9SS C-terminal target domain-containing protein GN=BWX39_04635	167	178	49	270	16.995	SP	Yes	0	0	Yes	Cell surface
A0A1P8JE02	S9 family peptidase GN=BWX39_04550	5827	9963	23503	10838	82.259	SP	Yes	0	0		Periplasm
A0A1P8JE04	Chain-length determining protein GN=BWX39_04610	1632	383	0	2177	39.374	NO_SP	No	2	0		IM
A0A1P8JE06	4Fe-4S ferredoxin GN=BWX39_04660	79	378	0	250	53.482	NO_SP	No	0	0		Cytoplasm
A0A1P8JE07	CTP synthase GN=pyrG	213	2215	0	0	61.155	NO_SP	No	0	0		Cytoplasm
A0A1P8JE08	Capsular biosynthesis protein GN=BWX39_04585	0	129	0	79	41.536	NO_SP	No	0	0		Cytoplasm
A0A1P8JE09	Glycosyl transferase GN=BWX39_04580	247	0	0	48	28.722	NO_SP	No	0	0		Cytoplasm
A0A1P8JE10	Lipocalin-like domain-containing protein GN=BWX39_04570	146	0	46	137	16.878	LIPO	Yes	0	0		Lipoprotein
A0A1P8JE11	GNAT family N-acetyltransferase GN=BWX39_04695	0	616	0	0	35.978	NO_SP	No	0	0		Cytoplasm
A0A1P8JE12	Polysaccharide biosynthesis protein GN=BWX39_04605	304	0	0	0	58.878	NO_SP	No	14	0		IM
A0A1P8JE13	Oxidase GN=BWX39_04535	114	698	0	0	26.291	NO_SP	No	0	0		Cytoplasm
A0A1P8JE14	GLPGLI family protein GN=BWX39_04540	243	1030	1322	1205	17.315	SP	Yes	0	0		Periplasm
A0A1P8JE15	Multidrug export protein MepA GN=BWX39_04720	214	0	0	246	49.752	NO_SP	No	12	0		IM
A0A1P8JE16	dTDP-4-dehydrorhamnose 3,5-epimerase GN=BWX39_04670	317	1520	250	176	21.258	NO_SP	No	0	0		Cytoplasm
A0A1P8JE17	Sugar transferase GN=BWX39_04620	205	95	0	671	23.908	NO_SP	No	0	0		Cytoplasm
A0A1P8JE18	Fib_succ_major domain-containing protein GN=BWX39_04640	422	361	426	523	26.789	SP	Yes	0	0		Periplasm
A0A1P8JE19	Fib_succ_major domain-containing protein GN=BWX39_04645	0	319	194	269	27.225	SP	Yes	0	0		Periplasm
A0A1P8JE20	DNA polymerase IV GN=dinB	0	60	0	0	40.464	NO_SP	No	0	0		Cytoplasm
A0A1P8JE21	Fe-S oxidoreductase GN=BWX39_04665	55	56	0	62	27.795	NO_SP	No	0	0		Cytoplasm
A0A1P8JE22	UDP-N-acetylglucosamine 2-epimerase (Non-hydrolyzing) GN=BWX39_04590	0	808	39	0	43.712	NO_SP	No	0	0		Cytoplasm
A0A1P8JE23	Excinuclease ABC subunit B GN=BWX39_04745	0	784	0	75	21.483	NO_SP	No	0	0		Cytoplasm
A0A1P8JE24	Lipopolysaccharide biosynthesis protein GN=BWX39_04595	43	35	0	0	44.693	NO_SP	No	0	0		Cytoplasm
A0A1P8JE25	FdtA domain-containing protein GN=BWX39_04700	0	315	0	181	15.645	NO_SP	No	0	0		Cytoplasm
A0A1P8JE26	DUF4738 domain-containing protein GN=BWX39_04675	427	53	0	1566	29.973	LIPO	Yes	0	0		Lipoprotein
A0A1P8JE27	PepSY_like domain-containing protein GN=BWX39_04730	95	1143	225	838	17.159	SP	Yes	0	0		Periplasm
A0A1P8JE28	MFS transporter GN=BWX39_04770	2445	1023	250	4579	54.698	NO_SP	No	14	0		IM
A0A1P8JE29	Phosphoserine phosphatase GN=BWX39_04680	369	4598	512	744	46.445	NO_SP	No	0	0		Cytoplasm
A0A1P8JE30	dTDP-glucose 4,6-dehydratase GN=BWX39_04705	314	10958	0	0	43.942	NO_SP	No	0	0		Cytoplasm
A0A1P8JE31	LUD_dom domain-containing protein GN=BWX39_04655	288	748	0	39	20.852	NO_SP	No	0	0		Cytoplasm
A0A1P8JE33	OMP_b-brl domain-containing protein GN=BWX39_04725	284	253	680	809	22.58	SP	Yes	0	8		OM
A0A1P8JE35	Ribosomal RNA small subunit methyltransferase E GN=BWX39_04750	0	1280	0	0	27.74	NO_SP	No	0	0		Cytoplasm
A0A1P8JE36	DUF3256 family protein GN=BWX39_04735	182	1035	627	602	22.836	SP	Yes	0	0		Periplasm
A0A1P8JE38	Peptidoglycan-binding protein LysM GN=BWX39_04780	298	2985	5337	2852	53.265	SP	Yes	0	0		Periplasm
A0A1P8JE39	MFS transporter GN=BWX39_04740	513	0	0	410	46.699	NO_SP	No	12	0		IM
A0A1P8JE40	Cell envelope biogenesis protein OmpA GN=BWX39_04755	14989	2257	2455	3232	121.716	SP	Yes	0	22		OM
A0A1P8JE41	Cytidylate kinase GN=BWX39_04715	89	208	0	123	24.251	NO_SP	No	0	0		Cytoplasm
A0A1P8JE42	Glycosyl transferase family 2 GN=BWX39_04855	100	155	0	352	33.99	NO_SP	No	0	0		Cytoplasm
A0A1P8JE43	OMP_b-brl_2 domain-containing protein GN=BWX39_04775	735	77	412	1002	27.792	SP	Yes	0	8		OM
A0A1P8JE44	Phosphoesterase GN=BWX39_04710	0	120	0	0	19.622	NO_SP	No	0	0		Cytoplasm
A0A1P8JE45	ATP-synt_DE_N domain-containing protein GN=BWX39_04880	61	0	0	99	8.761	NO_SP	No	0	0		Cytoplasm
A0A1P8JE47	T9SS C-terminal target domain-containing protein GN=BWX39_04785	72	0	0	0	26.198	SP	Yes	0	0	Yes	Cell surface
A0A1P8JE48	ABC-ATPase UvrA GN=BWX39_04790	559	431	0	0	106.701	NO_SP	No	0	0		Cytoplasm
A0A1P8JE49	S9 family peptidase GN=BWX39_04805	2024	7506	14220	10660	83.273	SP	Yes	0	0		Periplasm
A0A1P8JE50	TIGR01212 family radical SAM protein GN=BWX39_04800	0	144	0	0	34.908	NO_SP	No	0	0		Cytoplasm
A0A1P8JE51	DUF1573 domain-containing protein GN=BWX39_04765	62	843	634	656	14.068	SP	Yes	0	0		Periplasm
A0A1P8JE52	ATP synthase subunit delta GN=atpH	217	664	0	592	19.809	NO_SP	No	0	0		Cytoplasm
A0A1P8JE53	Cupin GN=BWX39_04760	0	220	54	93	12.501	NO_SP	No	0	0		Cytoplasm
A0A1P8JE56	ATP synthase subunit a GN=atpB	1382	195	0	1876	41.852	SP	Yes	5	0		IM
A0A1P8JE57	GLPGLI family protein GN=BWX39_04825	0	0	38	0	29.625	SP	Yes	0	0		Periplasm
A0A1P8JE58	Ribulose-phosphate 3-epimerase GN=rpe	0	1361	0	36	24.006	NO_SP	No	0	0		Cytoplasm
A0A1P8JE59	Glycosyl transferase family 2 GN=BWX39_04865	0	0	0	179	39.045	NO_SP	No	0	0		Cytoplasm
A0A1P8JE60	Polysaccharide biosynthesis protein GN=BWX39_04860	1125	0	0	253	55.515	NO_SP	No	14	0		IM
A0A1P8JE62	ATP synthase subunit c GN=atpE	2643	1840	217	5147	7.927	NO_SP	Yes	2	0		IM
A0A1P8JE63	Dihydrofolate reductase GN=BWX39_04970	0	1918	0	226	75.586	NO_SP	No	0	0		Cytoplasm
A0A1P8JE64	OMP_b-brl_3 domain-containing protein GN=BWX39_04810	5002	367	854	788	107.591	SP	Yes	0	26		OM
A0A1P8JE65	N-(5~-phosphoribosyl)anthranilate isomerase GN=BWX39_04945	42	1999	0	120	24.231	NO_SP	No	0	0		Cytoplasm
A0A1P8JE66	DUF4293 family protein GN=BWX39_04995	165	0	0	112	17.41	NO_SP	No	4	0		IM
A0A1P8JE67	ATP synthase subunit b GN=atpF	450	241	0	317	18.893	NO_SP	No	1	0		IM
A0A1P8JE69	ATP synthase gamma chain GN=atpG	1527	198	0	118	36.271	NO_SP	No	0	0		Cytoplasm
A0A1P8JE70	ATP synthase subunit alpha GN=atpA	889	93	0	252	57.983	NO_SP	No	0	0		Cytoplasm
A0A1P8JE71	ATP synthase subunit beta GN=atpD	1266	5107	424	5562	55.593	NO_SP	No	0	0		Cytoplasm
A0A1P8JE72	UpdY protein GN=BWX39_04955	0	334	0	0	22.159	NO_SP	No	0	0		Cytoplasm
A0A1P8JE73	ATP-dependent 6-phosphofructokinase GN=pfkA	39	674	0	0	35.485	NO_SP	No	0	0		Cytoplasm
A0A1P8JE75	Indole-3-glycerol-phosphate synthase GN=BWX39_04940	0	759	0	0	29.713	NO_SP	No	0	0		Cytoplasm
A0A1P8JE76	FHA domain-containing protein GN=BWX39_05005	0	314	0	0	20.089	NO_SP	No	0	0		Cytoplasm
A0A1P8JE77	Dihydrofolate reductase GN=BWX39_05045	103	755	67	0	18.49	NO_SP	No	0	0		Cytoplasm
A0A1P8JE78	Phosphonate ABC transporter ATP-binding protein GN=BWX39_05020	2830	1682	36	1722	29.278	NO_SP	No	0	0		Cytoplasm
A0A1P8JE79	AraC family transcriptional regulator GN=BWX39_04975	726	796	0	433	17.455	NO_SP	No	0	0		Cytoplasm
A0A1P8JE80	RNA polymerase subunit sigma-24 GN=BWX39_04930	45	87	0	78	23.106	NO_SP	No	0	0		Cytoplasm
A0A1P8JE81	UvrABC system protein B GN=uvrB	0	338	0	0	77.929	NO_SP	No	0	0		Cytoplasm
A0A1P8JE82	DUF6359 domain-containing protein GN=BWX39_04925	0	0	0	66	19.48	LIPO	Yes	0	0		Lipoprotein
A0A1P8JE84	SAM_MT_RSMB_NOP domain-containing protein GN=BWX39_05055	0	764	0	0	50.245	NO_SP	No	0	0		Cytoplasm
A0A1P8JE85	Cell division protein GN=BWX39_05000	0	99	0	102	36.711	NO_SP	No	1	0		IM
A0A1P8JE89	Aspartokinase GN=BWX39_05025	0	3030	0	249	48.907	NO_SP	No	0	0		Cytoplasm
A0A1P8JE90	Glycosyl transferase family 2 GN=BWX39_05030	1037	32	0	1907	46.864	NO_SP	No	3	0		IM
A0A1P8JE91	Haloacid dehalogenase GN=BWX39_05150	765	0	0	865	110.249	NO_SP	No	12	0		IM
A0A1P8JE92	Outer membrane protein assembly factor BamD GN=BWX39_04985	1174	260	374	2612	32.214	LIPO	Yes	0	0		Lipoprotein
A0A1P8JE93	NPL domain-containing protein GN=BWX39_05195	0	2290	198	376	21.558	NO_SP	No	0	0		Cytoplasm
A0A1P8JE94	Thymidylate synthase GN=thyA	117	1008	324	50	30.535	NO_SP	No	0	0		Cytoplasm
A0A1P8JE95	Adhesin GN=BWX39_05075	3310	5367	3299	6501	109.091	SP	Yes	0	0	Yes	Cell surface
A0A1P8JE96	DNA-directed RNA polymerase subunit omega GN=BWX39_04990	37	849	0	224	13.387	NO_SP	No	0	0		Cytoplasm
A0A1P8JE97	DNA topoisomerase GN=BWX39_05065	0	2024	0	0	70.605	NO_SP	No	0	0		Cytoplasm
A0A1P8JEA0	TPR_REGION domain-containing protein GN=BWX39_05205	0	56	0	0	68.315	NO_SP	No	0	0		Cytoplasm
A0A1P8JEA1	Glycosyltransferase GN=BWX39_05035	174	0	0	362	45.657	NO_SP	No	0	0		Cytoplasm
A0A1P8JEA2	UPF0114 protein BWX39_05105 GN=BWX39_05105	412	0	0	165	19.559	NO_SP	No	4	0		IM
A0A1P8JEA5	Uncharacterized protein GN=BWX39_05260	239	65	0	72	10.95	NO_SP	No	0	0		Cytoplasm
A0A1P8JEA6	Fructose-1,6-bisphosphatase class 3 GN=fbp	1696	2445	0	545	77.82	NO_SP	No	0	0		Cytoplasm
A0A1P8JEA7	Integron gene cassette protein GN=BWX39_05220	0	41	0	62	14.017	NO_SP	No	3	0		IM
A0A1P8JEA9	TerB domain-containing protein GN=BWX39_05175	0	418	97	304	14.114	NO_SP	No	0	0		Cytoplasm
A0A1P8JEB0	YtxH domain-containing protein GN=BWX39_05270	448	278	0	1847	7.58	NO_SP	Yes	1	0		IM
A0A1P8JEB1	DUF262 domain-containing protein GN=BWX39_05110	1814	1343	0	298	66.284	NO_SP	No	0	0		Cytoplasm
A0A1P8JEB2	Lipoprotein GN=BWX39_05180	0	0	0	268	21.796	LIPO	Yes	0	0		Lipoprotein
A0A1P8JEB4	Tubulin domain-containing protein GN=BWX39_05215	353	1636	0	170	61.343	NO_SP	No	0	0		Cytoplasm
A0A1P8JEB5	Lactamase_B domain-containing protein GN=BWX39_05315	0	40	0	0	46.667	NO_SP	No	0	0		Cytoplasm
A0A1P8JEB8	Lipoprotein GN=BWX39_05210	1139	1625	210	645	128.234	NO_SP	No	0	0		Cytoplasm
A0A1P8JEB9	Peptidoglycan glycosyltransferase GN=BWX39_05325	5235	845	0	10459	96.205	NO_SP	No	1	0		IM
A0A1P8JEC1	Cpl-7 domain-containing protein GN=BWX39_05185	54	0	0	74	25.271	NO_SP	No	1	0		IM
A0A1P8JEC3	Peptide deformylase GN=def	0	793	120	66	21.565	NO_SP	No	0	0		Cytoplasm
A0A1P8JEC4	Phage holin family protein GN=BWX39_05265	58	0	0	1341	13.126	NO_SP	No	2	0		IM
A0A1P8JEC5	Phosphoribosylformylglycinamidine cyclo-ligase GN=BWX39_05365	0	3329	517	678	42.989	NO_SP	No	0	0		Cytoplasm
A0A1P8JEC6	DUF3344 domain-containing protein GN=BWX39_05190	157	1921	0	621	22.025	NO_SP	No	0	0		Cytoplasm
A0A1P8JEC7	UDP-3-O-acyl-N-acetylglucosamine deacetylase GN=lpxC	972	6522	1267	629	51.815	NO_SP	No	0	0		Cytoplasm
A0A1P8JEC8	Demethylmenaquinone methyltransferase GN=menG	147	132	0	471	27.828	NO_SP	No	0	0		Cytoplasm
A0A1P8JEC9	Putative pre-16S rRNA nuclease GN=BWX39_05280	0	0	0	89	15.676	NO_SP	No	0	0		Cytoplasm
A0A1P8JED0	Threonine--tRNA ligase GN=thrS	4607	13763	129	173	74.375	NO_SP	No	0	0		Cytoplasm
A0A1P8JED1	50S ribosomal protein L7/L12 GN=BWX39_05300	9591	4158	7061	8434	31.458	SP	Yes	0	0	Yes	Cell surface
A0A1P8JED2	Pyruvate, phosphate dikinase GN=BWX39_05250	8566	28924	178	2182	100.871	NO_SP	No	0	0		Cytoplasm
A0A1P8JED3	Acyl-[acyl-carrier-protein]--UDP-N-acetylglucosamine O-acyltransferase GN=BWX39_05335	0	3307	55	275	28.363	NO_SP	No	0	0		Cytoplasm
A0A1P8JED4	Lipoprotein GN=BWX39_05320	76	49	0	552	19.169	LIPO	Yes	0	0		Lipoprotein
A0A1P8JED5	N-acetyltransferase GN=BWX39_05420	0	204	0	0	19.064	NO_SP	No	0	0		Cytoplasm
A0A1P8JED7	Biosynthetic peptidoglycan transglycosylase GN=mtgA	529	107	0	375	26.551	NO_SP	No	1	0		IM
A0A1P8JED8	UDP-3-O-acylglucosamine N-acyltransferase GN=lpxD	186	37	0	0	38.207	NO_SP	No	0	0		Cytoplasm
A0A1P8JEE0	RNA pseudouridine synthase GN=BWX39_05430	438	2009	0	50	34.831	NO_SP	No	0	0		Cytoplasm
A0A1P8JEE1	Phosphohydrolase GN=BWX39_05350	0	166	0	0	46.901	NO_SP	No	0	0		Cytoplasm
A0A1P8JEE3	PhoH family protein GN=BWX39_05385	34	1701	0	0	35.608	NO_SP	No	0	0		Cytoplasm
A0A1P8JEE4	Shikimate dehydrogenase GN=aroE	159	235	0	0	28.444	NO_SP	No	0	0		Cytoplasm
A0A1P8JEE5	Peptidase S41 GN=BWX39_05475	456	46	1536	1267	49.96	SP	Yes	0	0		Periplasm
A0A1P8JEE6	Ribose-phosphate diphosphokinase GN=BWX39_05450	0	6037	0	74	34.648	NO_SP	No	0	0		Cytoplasm
A0A1P8JEE7	Adenylosuccinate synthetase GN=purA	1340	8230	829	195	47.667	NO_SP	No	0	0		Cytoplasm
A0A1P8JEE8	Histidinol phosphate phosphatase GN=BWX39_05310	0	288	0	0	17.097	NO_SP	No	0	0		Cytoplasm
A0A1P8JEE9	DNA helicase GN=BWX39_05395	106	820	0	0	92.379	NO_SP	No	0	0		Cytoplasm
A0A1P8JEF0	DNA helicase GN=BWX39_05405	865	1672	0	448	129.314	NO_SP	No	0	0		Cytoplasm
A0A1P8JEF1	Orotidine 5~-phosphate decarboxylase GN=pyrF	41	2783	260	622	31.338	NO_SP	No	0	0		Cytoplasm
A0A1P8JEF2	Thiamine phosphate pyrophosphorylase GN=BWX39_05445	0	324	0	0	23.596	NO_SP	No	0	0		Cytoplasm
A0A1P8JEF3	Response regulatory domain-containing protein GN=BWX39_05530	54	423	0	50	27.556	NO_SP	No	0	0		Cytoplasm
A0A1P8JEF4	Acetyltransferase GN=BWX39_05425	0	712	0	71	21.093	NO_SP	No	0	0		Cytoplasm
A0A1P8JEF5	Phosphoribosylaminoimidazole-succinocarboxamide synthase GN=purC	1088	5127	368	588	36.419	NO_SP	No	0	0		Cytoplasm
A0A1P8JEF6	Endonuclease III GN=nth	131	405	0	145	24.868	NO_SP	No	0	0		Cytoplasm
A0A1P8JEF7	Peptide chain release factor 1 GN=prfA	0	1614	0	0	42.016	NO_SP	No	0	0		Cytoplasm
A0A1P8JEF8	Phage protein GN=BWX39_05565	206	946	0	114	21.063	NO_SP	No	0	0		Cytoplasm
A0A1P8JEF9	DUF2141 domain-containing protein GN=BWX39_05455	0	178	0	42	13.974	SP	Yes	0	0		Periplasm
A0A1P8JEG0	TonB-dependent receptor GN=BWX39_05460	309	0	206	0	80.304	SP	Yes	0	22		OM
A0A1P8JEG1	Peptidyl-arginine deiminase GN=BWX39_05410	111	1161	71	339	42.734	NO_SP	No	0	0		Cytoplasm
A0A1P8JEG2	Endolytic murein transglycosylase GN=mltG	2033	150	37	959	39.587	NO_SP	No	1	0		IM
A0A1P8JEG4	Phage protein GN=BWX39_05495	218	323	0	490	8.238	NO_SP	Yes	1	0		IM
A0A1P8JEG5	Carboxynorspermidine/carboxyspermidine decarboxylase GN=BWX39_05440	0	726	45	62	44.873	NO_SP	No	0	0		Cytoplasm
A0A1P8JEG7	DNA-binding response regulator GN=BWX39_05620	3044	8717	1645	2720	27.437	NO_SP	No	0	0		Cytoplasm
A0A1P8JEG8	Acyltransferase GN=BWX39_05415	210	1978	0	0	33.516	NO_SP	No	0	0		Cytoplasm
A0A1P8JEH0	TIGR02453 family protein GN=BWX39_05505	216	2703	0	159	27.791	NO_SP	No	0	0		Cytoplasm
A0A1P8JEH1	Tellurium resistance protein TerC GN=BWX39_05465	314	0	0	53	22.809	NO_SP	No	6	0		IM
A0A1P8JEH2	Hemolysin GN=BWX39_05575	376	74	0	300	49.959	NO_SP	No	3	0		IM
A0A1P8JEH3	30S ribosomal protein S18 GN=rpsR	323	364	0	0	10.695	NO_SP	No	0	0		Cytoplasm
A0A1P8JEH4	50S ribosomal protein L20 GN=rplT	437	805	79	689	13.164	NO_SP	No	0	0		Cytoplasm
A0A1P8JEH6	Histidine--tRNA ligase GN=hisS	896	4281	468	1075	51.412	NO_SP	No	0	0		Cytoplasm
A0A1P8JEH8	HTH LytTR-type domain-containing protein GN=BWX39_05595	624	0	0	251	37.155	NO_SP	No	5	0		IM
A0A1P8JEH9	Transcriptional regulator GN=BWX39_05470	0	248	0	0	11.131	NO_SP	No	0	0		Cytoplasm
A0A1P8JEI0	1,4-alpha-glucan branching enzyme GN=BWX39_05590	318	4052	0	117	80.438	NO_SP	No	0	0		Cytoplasm
A0A1P8JEI1	30S ribosomal protein S6 GN=rpsF	494	1283	180	1428	13.207	NO_SP	No	0	0		Cytoplasm
A0A1P8JEI2	DUF294_C domain-containing protein GN=BWX39_05515	88	0	0	511	31.391	NO_SP	No	0	0		Cytoplasm
A0A1P8JEI3	Fimbrillin family protein GN=BWX39_05685	3749	11849	4822	9452	60.308	LIPO	Yes	0	0		Lipoprotein
A0A1P8JEI4	MFS transporter GN=BWX39_05715	278	47	0	483	46.748	NO_SP	No	12	0		IM
A0A1P8JEI5	Two-component sensor histidine kinase GN=BWX39_05615	798	366	0	760	59.39	NO_SP	No	2	0		IM
A0A1P8JEI6	Threonylcarbamoyl-AMP synthase GN=BWX39_05725	65	1672	59	415	21.178	NO_SP	No	0	0		Cytoplasm
A0A1P8JEI7	Single-stranded DNA-binding protein GN=BWX39_05570	0	1073	0	0	15.571	NO_SP	No	0	0		Cytoplasm
A0A1P8JEI8	AAA family ATPase GN=BWX39_05645	479	825	0	0	41.406	NO_SP	No	0	0		Cytoplasm
A0A1P8JEI9	Transcriptional regulator GN=BWX39_05520	0	846	0	41	41.372	NO_SP	No	0	0		Cytoplasm
A0A1P8JEJ0	50S ribosomal protein L9 GN=rplI	909	152	597	158	19.209	NO_SP	No	0	0		Cytoplasm
A0A1P8JEJ2	Peptidase M13 GN=BWX39_05680	5093	6576	9041	6044	77.454	SP	Yes	0	0		Periplasm
A0A1P8JEJ3	Nucleotidyltransferase family protein GN=BWX39_05745	55	289	0	84	43.111	NO_SP	No	0	0		Cytoplasm
A0A1P8JEJ4	Glycosyltransferase family 1 protein GN=BWX39_05770	408	129	0	460	46.078	NO_SP	No	0	0		Cytoplasm
A0A1P8JEJ5	RNA-binding transcriptional accessory protein GN=BWX39_05665	279	5532	0	230	81.21	NO_SP	No	0	0		Cytoplasm
A0A1P8JEJ6	Glycosyl transferase GN=BWX39_05780	45	197	0	49	34.683	NO_SP	No	0	0		Cytoplasm
A0A1P8JEJ7	ABC-F family ATPase GN=BWX39_05695	240	6095	364	612	61.696	NO_SP	No	0	0		Cytoplasm
A0A1P8JEK0	DNA-binding protein GN=BWX39_05690	0	75	0	0	15.861	NO_SP	No	0	0		Cytoplasm
A0A1P8JEK1	Polysaccharide biosynthesis protein GN=BWX39_05740	862	59	0	563	73.226	NO_SP	No	4	0		IM
A0A1P8JEK2	Translation initiation factor IF-3 GN=infC	335	146	219	0	26.39	NO_SP	No	0	0		Cytoplasm
A0A1P8JEK3	Glycosyl transferase family 2 GN=BWX39_05795	114	56	0	0	37.49	NO_SP	No	0	0		Cytoplasm
A0A1P8JEK5	Glycosyl transferase GN=BWX39_05820	68	166	0	611	38.719	NO_SP	No	0	0		Cytoplasm
A0A1P8JEK6	50S ribosomal protein L35 GN=rpmI	54	44	0	38	7.537	NO_SP	No	0	0		Cytoplasm
A0A1P8JEK7	Glycosyl transferase family 2 GN=BWX39_05675	1043	53	0	59	74.565	NO_SP	No	0	0		Cytoplasm
A0A1P8JEK8	Polysaccharide biosynthesis protein GN=BWX39_05835	64	0	0	75	57.991	NO_SP	No	14	0		IM
A0A1P8JEK9	GNAT family N-acetyltransferase GN=BWX39_05755	387	561	0	51	41.533	NO_SP	No	0	0		Cytoplasm
A0A1P8JEL0	Aminotransferase GN=BWX39_05750	0	1653	0	39	50.341	NO_SP	No	0	0		Cytoplasm
A0A1P8JEL1	Glyco_trans_2-like domain-containing protein GN=BWX39_05790	0	0	0	91	38.021	NO_SP	No	0	0		Cytoplasm
A0A1P8JEL2	Chaperone protein DnaJ GN=dnaJ	1123	2146	0	909	42.053	NO_SP	No	0	0		Cytoplasm
A0A1P8JEL3	GDP-L-fucose synthase GN=fcl	233	2141	32	178	45.532	NO_SP	No	0	0		Cytoplasm
A0A1P8JEL4	Glycosyl transferase GN=BWX39_05775	191	63	0	73	42.71	NO_SP	No	0	0		Cytoplasm
A0A1P8JEL5	Sulfurtransferase GN=BWX39_05880	289	0	488	427	15.11	LIPO	Yes	0	0		Lipoprotein
A0A1P8JEL6	UPF0246 protein BWX39_05890 GN=BWX39_05890	45	462	0	0	30.061	NO_SP	No	0	0		Cytoplasm
A0A1P8JEL7	Chloride channel protein GN=BWX39_05730	408	41	0	205	66.23	NO_SP	No	8	0		IM
A0A1P8JEL8	Dihydrofolate synthase GN=BWX39_05710	436	1049	0	400	48.091	NO_SP	No	0	0		Cytoplasm
A0A1P8JEL9	Glycosyl transferase family 1 GN=BWX39_05805	82	0	0	0	42.841	NO_SP	No	0	0		Cytoplasm
A0A1P8JEM1	PS_pyruv_trans domain-containing protein GN=BWX39_05825	1008	38	0	453	41.578	NO_SP	No	0	0		Cytoplasm
A0A1P8JEM2	DUF4968 domain-containing protein GN=BWX39_05845	76	712	1071	900	48.062	SP	Yes	0	0		Periplasm
A0A1P8JEM3	Glycosyltransferase family 1 protein GN=BWX39_05760	47	964	0	92	42.632	NO_SP	No	0	0		Cytoplasm
A0A1P8JEM4	EpsG family protein GN=BWX39_05785	787	0	0	142	44.643	NO_SP	No	12	0		IM
A0A1P8JEM6	Sugar transferase GN=BWX39_05765	452	0	0	56	24.819	NO_SP	No	2	0		IM
A0A1P8JEM9	Porin GN=BWX39_05950	2991	501	1474	1552	41.732	SP	Yes	0	16		OM
A0A1P8JEN0	Lipoprotein GN=BWX39_05855	207	111	312	868	19.228	LIPO	Yes	0	0		Lipoprotein
A0A1P8JEN1	Protein-tyrosine-phosphatase GN=BWX39_05885	0	43	0	0	19.268	NO_SP	No	0	0		Cytoplasm
A0A1P8JEN2	PS_pyruv_trans domain-containing protein GN=BWX39_05810	745	99	0	453	41.068	NO_SP	No	0	0		Cytoplasm
A0A1P8JEN3	Glycosyl transferase family 2 GN=BWX39_05910	51	0	0	38	45.692	NO_SP	No	0	0		Cytoplasm
A0A1P8JEN5	Nucleoside triphosphate pyrophosphohydrolase GN=BWX39_05995	0	42	0	0	34.677	NO_SP	No	0	0		Cytoplasm
A0A1P8JEN6	Pyruvate:ferredoxin (Flavodoxin) oxidoreductase GN=BWX39_05965	1921	25876	3107	3052	132.664	NO_SP	No	0	0		Cytoplasm
A0A1P8JEN7	OMP_b-brl domain-containing protein GN=BWX39_05925	1554	679	961	3381	18.051	SP	Yes	0	8		OM
A0A1P8JEN8	Acyl_transf_3 domain-containing protein GN=BWX39_05815	34	0	0	0	32.178	NO_SP	No	9	0		IM
A0A1P8JEN9	Chaperonin GroEL GN=groEL	5667	39615	4096	16038	58.06	NO_SP	No	0	0		Cytoplasm
A0A1P8JEP0	Recombination protein RecR GN=recR	0	235	0	0	22.574	NO_SP	No	0	0		Cytoplasm
A0A1P8JEP1	AAA family ATPase GN=BWX39_05960	76	612	0	547	46.386	NO_SP	No	0	0		Cytoplasm
A0A1P8JEP2	VanY domain-containing protein GN=BWX39_05870	270	0	0	277	31.313	NO_SP	Yes	0	0		Cytoplasm
A0A1P8JEP3	BspA family leucine-rich repeat surface protein GN=BWX39_06060	5665	6810	5675	14586	77.189	SP	Yes	0	0	Yes	Cell surface
A0A1P8JEP5	23S rRNA (Uracil-5-)-methyltransferase RumA GN=BWX39_05945	493	975	0	72	54.702	NO_SP	No	0	0		Cytoplasm
A0A1P8JEP6	Single-stranded-DNA-specific exonuclease RecJ GN=BWX39_06020	435	1420	0	42	67.308	NO_SP	No	0	0		Cytoplasm
A0A1P8JEP8	Lipoprotein GN=BWX39_05875	662	617	932	1895	24.322	LIPO	Yes	0	0		Lipoprotein
A0A1P8JEP9	Periplasmic heavy metal sensor GN=BWX39_06070	204	460	340	34	16.132	SP	Yes	0	0		Periplasm
A0A1P8JEQ1	Recombinase RecQ GN=BWX39_06015	0	224	0	0	74.022	NO_SP	No	0	0		Cytoplasm
A0A1P8JEQ2	GHL10 domain-containing protein GN=BWX39_05930	399	598	954	333	65.687	SP	Yes	0	0	Yes	Cell surface
A0A1P8JEQ3	Porin GN=BWX39_06135	586	92	170	565	90.875	SP	Yes	0	22		OM
A0A1P8JEQ4	Patatin family protein GN=BWX39_06035	85	304	0	0	33.379	NO_SP	No	0	0		Cytoplasm
A0A1P8JEQ5	Valine--tRNA ligase GN=valS	254	7281	449	248	103.731	NO_SP	No	0	0		Cytoplasm
A0A1P8JEQ6	T9SS C-terminal target domain-containing protein GN=BWX39_06085	215	0	79	0	11.665	SP	Yes	0	0	Yes	Cell surface
A0A1P8JEQ7	ATP-grasp domain-containing protein GN=BWX39_05955	0	212	0	0	40.73	NO_SP	No	0	0		Cytoplasm
A0A1P8JEQ8	Transcriptional regulator GN=BWX39_05935	322	2331	97	434	18.721	NO_SP	No	0	0		Cytoplasm
A0A1P8JEQ9	Aminopeptidase GN=BWX39_06025	8369	17094	12768	17212	45.39	SP	Yes	0	0		Periplasm
A0A1P8JER0	Ribonuclease Z GN=rnz	0	143	0	0	34.784	NO_SP	No	0	0		Cytoplasm
A0A1P8JER1	Phosphohydrolase GN=BWX39_06145	0	319	0	84	25.152	NO_SP	No	0	0		Cytoplasm
A0A1P8JER2	RNA polymerase sigma factor GN=BWX39_06080	0	52	0	849	20.959	NO_SP	No	0	0		Cytoplasm
A0A1P8JER3	WG repeat-containing protein GN=BWX39_06160	547	3515	0	752	26.002	NO_SP	No	0	0		Cytoplasm
A0A1P8JER5	GHL10 domain-containing protein GN=BWX39_06065	2562	2590	5986	1778	58.72	SP	Yes	0	0		Periplasm
A0A1P8JER6	Co-chaperonin GroES GN=groES	92	409	73	354	9.757	NO_SP	No	0	0		Cytoplasm
A0A1P8JER7	Queuine tRNA-ribosyltransferase GN=tgt	46	2402	142	177	42.307	NO_SP	No	0	0		Cytoplasm
A0A1P8JER9	Excinuclease ABC subunit A GN=BWX39_06155	532	380	0	0	107.524	NO_SP	No	0	0		Cytoplasm
A0A1P8JES0	Lipocalin-like domain-containing protein GN=BWX39_05990	665	492	0	790	20.141	LIPO	Yes	0	0		Lipoprotein
A0A1P8JES1	tRNA (guanine-N(1)-)-methyltransferase GN=trmD	0	1214	0	124	25.457	NO_SP	No	0	0		Cytoplasm
A0A1P8JES2	DEAD/DEAH box helicase GN=BWX39_06195	344	850	0	0	65.897	NO_SP	No	0	0		Cytoplasm
A0A1P8JES5	Diacylglycerol kinase GN=BWX39_06170	0	599	0	0	38.111	NO_SP	No	0	0		Cytoplasm
A0A1P8JES6	Anti-sigma factor GN=BWX39_06075	0	0	0	71	15.371	NO_SP	No	1	0		IM
A0A1P8JES7	Nitroreductase GN=BWX39_06235	69	992	0	127	24.563	NO_SP	No	0	0		Cytoplasm
A0A1P8JES8	8-amino-7-oxononanoate synthase GN=BWX39_06165	1139	3663	38	0	44.62	NO_SP	No	0	0		Cytoplasm
A0A1P8JES9	Acetyl-CoA carboxylase biotin carboxyl carrier protein subunit GN=BWX39_06205	95	489	0	427	15.082	NO_SP	No	0	0		Cytoplasm
A0A1P8JET0	DUF4924 domain-containing protein GN=BWX39_06110	38	523	0	52	23.886	NO_SP	No	0	0		Cytoplasm
A0A1P8JET2	DUF5020 domain-containing protein GN=BWX39_06045	1077	847	2430	1138	28.212	SP	Yes	0	12		OM
A0A1P8JET3	Histidinol phosphate phosphatase GN=BWX39_06260	0	1620	58	0	16.272	NO_SP	No	0	0		Cytoplasm
A0A1P8JET4	YjgP/YjgQ family permease GN=BWX39_06190	343	0	0	444	46.705	NO_SP	No	6	0		IM
A0A1P8JET5	tRNA-specific adenosine deaminase GN=BWX39_06150	0	398	96	86	17.773	NO_SP	No	0	0		Cytoplasm
A0A1P8JET6	Glutamate synthase (NADPH), homotetrameric GN=BWX39_06220	1694	10545	68	1298	86.399	NO_SP	No	0	0		Cytoplasm
A0A1P8JET7	Transcriptional regulator GN=BWX39_06255	53	1390	0	374	25.491	NO_SP	No	0	0		Cytoplasm
A0A1P8JET8	DUF488 domain-containing protein GN=BWX39_06290	0	65	0	0	14.424	NO_SP	No	0	0		Cytoplasm
A0A1P8JET9	Serine--tRNA ligase GN=BWX39_06215	241	5107	41	462	49.471	NO_SP	No	0	0		Cytoplasm
A0A1P8JEU0	tRNA1(Val) (adenine(37)-N6)-methyltransferase GN=BWX39_06175	0	126	0	0	26.097	NO_SP	No	0	0		Cytoplasm
A0A1P8JEU1	Peptide chain release factor 3 GN=prfC	71	300	0	0	60.166	NO_SP	No	0	0		Cytoplasm
A0A1P8JEU2	SAM-dependent methyltransferase GN=BWX39_06240	0	83	0	513	24.66	NO_SP	No	0	0		Cytoplasm
A0A1P8JEU5	Flavin oxidoreductase GN=BWX39_06330	43	787	179	138	20.696	NO_SP	No	0	0		Cytoplasm
A0A1P8JEU7	Methylmalonyl-CoA carboxyltransferase GN=BWX39_06200	2305	27416	6733	2284	57.419	NO_SP	No	0	0		Cytoplasm
A0A1P8JEU9	Nitrite reductase (cytochrome; ammonia-forming) GN=BWX39_06275	0	0	0	89	57.905	NO_SP	No	1	0		IM
A0A1P8JEV0	Phosphorylase GN=BWX39_06225	524	4597	601	0	32.84	NO_SP	No	0	0		Cytoplasm
A0A1P8JEV2	Winged helix-turn-helix domain-containing protein GN=BWX39_06380	522	1153	173	1650	9.977	NO_SP	No	0	0		Cytoplasm
A0A1P8JEV3	Aspartate--tRNA ligase GN=aspS	1961	9768	0	1815	67.387	NO_SP	No	0	0		Cytoplasm
A0A1P8JEV4	Lon protease GN=lon	2154	5226	0	1169	93.344	NO_SP	No	0	0		Cytoplasm
A0A1P8JEV6	Hydroxylamine reductase GN=hcp	0	393	0	46	60.331	NO_SP	No	0	0		Cytoplasm
A0A1P8JEV7	Glutamine--tRNA ligase GN=BWX39_06340	4008	9430	579	2244	66.562	NO_SP	No	0	0		Cytoplasm
A0A1P8JEV8	DUF6383 domain-containing protein GN=BWX39_06335	769	1988	2169	2369	45.959	NO_SP	Yes	0	0	Yes	Cell surface
A0A1P8JEV9	Mannose-1-phosphate guanylyltransferase GN=BWX39_06370	386	4916	279	643	40.732	NO_SP	No	0	0		Cytoplasm
A0A1P8JEW1	Probable glycine dehydrogenase (decarboxylating) subunit 1 GN=gcvPA	498	8190	1113	1616	48.439	NO_SP	No	0	0		Cytoplasm
A0A1P8JEW2	Alpha-L-fucosidase GN=BWX39_06460	1815	2649	4436	3285	51.869	SP	Yes	0	0		Periplasm
A0A1P8JEW3	Glycine cleavage system H protein GN=gcvH	283	3448	295	644	14.109	NO_SP	No	0	0		Cytoplasm
A0A1P8JEW4	tRNA modification GTPase MnmE GN=mnmE	0	39	0	0	52.046	NO_SP	No	0	0		Cytoplasm
A0A1P8JEW7	Dihydrolipoyl dehydrogenase GN=BWX39_06420	59	9891	167	2574	48.854	NO_SP	No	0	0		Cytoplasm
A0A1P8JEW8	GDP-mannose 4,6-dehydratase GN=gmd	1060	1730	90	705	41.642	NO_SP	No	0	0		Cytoplasm
A0A1P8JEX0	TPR_REGION domain-containing protein GN=BWX39_06345	0	43	0	0	47.312	NO_SP	No	0	0		Cytoplasm
A0A1P8JEX1	Ribosomal protein L11 methyltransferase GN=prmA	65	376	0	0	32.818	NO_SP	No	0	0		Cytoplasm
A0A1P8JEX2	Glycosyl hydrolase family 25 GN=BWX39_06485	0	0	0	324	34.11	NO_SP	No	1	0		IM
A0A1P8JEX3	Mitotic-spindle organizing protein associated with a ring of gamma-tubulin 1 GN=BWX39_06510	0	168	0	202	12.78	NO_SP	No	0	0		Cytoplasm
A0A1P8JEX6	Peptidase GN=BWX39_06285	186	0	0	653	55.478	NO_SP	No	4	0		IM
A0A1P8JEX7	Riboflavin synthase GN=BWX39_06415	0	2003	0	283	22.507	NO_SP	No	0	0		Cytoplasm
A0A1P8JEX9	Aminomethyltransferase GN=gcvT	1933	14902	2146	171	40.934	NO_SP	No	0	0		Cytoplasm
A0A1P8JEY0	Lipoprotein GN=BWX39_06400	165	0	568	771	45.539	LIPO	Yes	0	0		Lipoprotein
A0A1P8JEY1	AAA family ATPase GN=BWX39_06530	0	488	0	62	47.355	NO_SP	No	0	0		Cytoplasm
A0A1P8JEY2	B3_4 domain-containing protein GN=BWX39_06570	0	284	0	0	24.641	NO_SP	No	0	0		Cytoplasm
A0A1P8JEY3	Trimeric intracellular cation channel family protein GN=BWX39_06540	468	101	36	699	23.595	NO_SP	No	7	0		IM
A0A1P8JEY4	PF03932 family protein CutC GN=cutC	0	127	0	0	24.411	NO_SP	No	0	0		Cytoplasm
A0A1P8JEY5	HEPN domain-containing protein GN=BWX39_06495	93	46	0	263	10.372	NO_SP	No	0	0		Cytoplasm
A0A1P8JEY6	RNA polymerase subunit sigma GN=BWX39_06350	0	176	52	39	25.981	NO_SP	No	0	0		Cytoplasm
A0A1P8JEY7	Probable glycine dehydrogenase (decarboxylating) subunit 2 GN=gcvPB	183	6616	315	319	54.419	NO_SP	No	0	0		Cytoplasm
A0A1P8JEY8	HAD family hydrolase GN=BWX39_06520	0	1016	0	148	24.329	NO_SP	No	0	0		Cytoplasm
A0A1P8JEY9	Pyrophosphate--fructose 6-phosphate 1-phosphotransferase GN=pfp	5289	14225	137	3236	61.803	NO_SP	No	0	0		Cytoplasm
A0A1P8JEZ0	Hemin receptor GN=BWX39_06450	15079	3402	7116	17710	60.222	SP	Yes	0	14		OM
A0A1P8JEZ2	Bifunctional protein FolD GN=folD	789	8841	620	255	32.224	NO_SP	No	0	0		Cytoplasm
A0A1P8JEZ3	Cell envelope biogenesis protein OmpA GN=BWX39_06625	16526	10297	6450	16565	40.021	SP	Yes	0	8		OM
A0A1P8JEZ4	Tyrosine phenol-lyase GN=BWX39_06555	1865	10389	232	1705	51.856	NO_SP	No	0	0		Cytoplasm
A0A1P8JEZ5	Transglutaminase GN=BWX39_06475	677	4923	7356	3044	93.824	SP	Yes	0	0		Periplasm
A0A1P8JEZ6	UPF0313 protein BWX39_06515 GN=BWX39_06515	0	83	0	0	80.327	NO_SP	No	0	0		Cytoplasm
A0A1P8JF00	Acyltransferase GN=BWX39_06500	121	0	0	0	21.88	NO_SP	No	0	0		Cytoplasm
A0A1P8JF01	Ribose-5-phosphate isomerase GN=BWX39_06645	274	423	119	58	16.397	NO_SP	No	0	0		Cytoplasm
A0A1P8JF02	HTH_34 domain-containing protein GN=BWX39_06690	0	0	0	182	11.481	NO_SP	No	0	0		Cytoplasm
A0A1P8JF03	DNA-binding protein GN=BWX39_06525	2466	412	208	0	30.949	NO_SP	No	0	0		Cytoplasm
A0A1P8JF04	DNA ligase GN=ligA	0	735	0	0	73.056	NO_SP	No	0	0		Cytoplasm
A0A1P8JF05	3-methyl-2-oxobutanoate dehydrogenase subunit VorB GN=BWX39_06610	554	3554	362	380	39.558	NO_SP	No	0	0		Cytoplasm
A0A1P8JF06	Prolyl-tRNA synthetase GN=BWX39_06455	732	496	1233	614	39.823	SP	Yes	0	0		Periplasm
A0A1P8JF07	Acyl-[acyl-carrier-protein] thioesterase GN=BWX39_06635	0	2921	43	335	30.048	NO_SP	No	0	0		Cytoplasm
A0A1P8JF08	Pyruvate kinase GN=BWX39_06650	242	138	0	114	53.349	NO_SP	No	0	0		Cytoplasm
A0A1P8JF09	Ferredoxin GN=BWX39_06605	37	0	0	0	8.812	NO_SP	No	0	0		Cytoplasm
A0A1P8JF10	MATE family efflux transporter GN=BWX39_06710	591	0	0	186	49.978	NO_SP	No	12	0		IM
A0A1P8JF11	DUF5679 domain-containing protein GN=BWX39_06660	289	321	0	365	29.885	NO_SP	No	1	0		IM
A0A1P8JF13	Sodium:proton antiporter GN=BWX39_06560	662	74	0	1782	50.518	NO_SP	No	14	0		IM
A0A1P8JF14	GYF_2 domain-containing protein GN=BWX39_06585	2344	1447	679	8943	33.256	NO_SP	No	1	0		IM
A0A1P8JF16	Xanthan lyase GN=BWX39_06505	631	475	2479	346	96.538	SP	Yes	0	0		Periplasm
A0A1P8JF17	DUF4230 domain-containing protein GN=BWX39_06700	2648	661	129	2618	25.915	LIPO	Yes	0	0		Lipoprotein
A0A1P8JF18	Zinc ribbon domain-containing protein GN=BWX39_06655	0	0	0	66	10.469	NO_SP	No	1	0		IM
A0A1P8JF19	DUF4738 domain-containing protein GN=BWX39_06715	308	783	104	1229	23.229	LIPO	Yes	0	0		Lipoprotein
A0A1P8JF20	DUF2157 domain-containing protein GN=BWX39_06695	922	115	33	411	25.475	NO_SP	No	6	0		IM
A0A1P8JF21	2-oxoglutarate oxidoreductase GN=BWX39_06615	213	2961	343	161	28.241	NO_SP	No	0	0		Cytoplasm
A0A1P8JF22	EamA family transporter GN=BWX39_06725	0	0	0	44	33.471	NO_SP	No	10	0		IM
A0A1P8JF23	Carbamoyl-phosphate synthase (glutamine-hydrolyzing) GN=BWX39_06790	1760	2683	37	314	120.191	NO_SP	No	0	0		Cytoplasm
A0A1P8JF24	Transketolase GN=BWX39_06640	820	11483	53	319	73.644	NO_SP	No	0	0		Cytoplasm
A0A1P8JF25	4-hydroxy-tetrahydrodipicolinate synthase GN=dapA	253	3405	225	767	32.875	NO_SP	No	0	0		Cytoplasm
A0A1P8JF26	Aminodeoxychorismate synthase component I GN=BWX39_06670	0	79	0	0	37.292	NO_SP	No	0	0		Cytoplasm
A0A1P8JF27	DUF4230 domain-containing protein GN=BWX39_06705	1611	105	162	1850	25.354	NO_SP	No	1	0		IM
A0A1P8JF28	Arylsulfatase GN=BWX39_06755	542	531	91	1740	76.187	NO_SP	No	5	0		IM
A0A1P8JF29	Glycosyl transferase family 2 GN=BWX39_06810	727	282	0	1448	39.125	NO_SP	No	0	0		Cytoplasm
A0A1P8JF30	Glutamine--fructose-6-phosphate aminotransferase [isomerizing] GN=glmS	657	6824	0	1087	67.742	NO_SP	No	0	0		Cytoplasm
A0A1P8JF31	Crp/Fnr family transcriptional regulator GN=BWX39_06850	0	41	0	0	25.419	NO_SP	No	0	0		Cytoplasm
A0A1P8JF32	DUF4369 domain-containing protein GN=BWX39_06730	0	0	93	0	38.833	SP	Yes	0	0		Periplasm
A0A1P8JF33	5-formyltetrahydrofolate cyclo-ligase GN=BWX39_06870	0	380	0	0	20.602	NO_SP	No	0	0		Cytoplasm
A0A1P8JF34	Amidophosphoribosyltransferase GN=BWX39_06780	99	3637	0	0	73.172	NO_SP	No	0	0		Cytoplasm
A0A1P8JF35	DNA mismatch repair protein MutT GN=BWX39_06565	0	445	0	50	15.693	NO_SP	No	0	0		Cytoplasm
A0A1P8JF36	Asparaginase GN=BWX39_06765	0	1102	51	397	38.872	NO_SP	No	0	0		Cytoplasm
A0A1P8JF37	DUF4199 domain-containing protein GN=BWX39_06835	109	0	0	265	19.905	NO_SP	No	4	0		IM
A0A1P8JF38	tRNA (N(6)-L-threonylcarbamoyladenosine(37)-C(2))-methylthiotransferase MtaB GN=BWX39_06805	358	1490	0	0	51.152	NO_SP	No	0	0		Cytoplasm
A0A1P8JF40	Toxin-antitoxin system YwqK family antitoxin GN=BWX39_06720	0	1444	1131	1014	46.135	SP	Yes	0	0		Periplasm
A0A1P8JF41	Exodeoxyribonuclease 7 large subunit GN=BWX39_06745	0	97	0	0	48.741	NO_SP	No	0	0		Cytoplasm
A0A1P8JF42	Lipopolysaccharide-assembly GN=BWX39_06910	524	567	1647	3243	20.178	LIPO	Yes	0	0		Lipoprotein
A0A1P8JF43	Gliding motility protein GldB GN=BWX39_06815	592	319	0	3352	31.583	LIPO	Yes	0	0		Lipoprotein
A0A1P8JF44	Glycosyltransferase GN=BWX39_06840	528	43	0	0	36.505	NO_SP	No	2	0		IM
A0A1P8JF45	2-oxoglutarate ferredoxin oxidoreductase subunit gamma GN=BWX39_06620	795	1829	61	270	20.047	NO_SP	No	0	0		Cytoplasm
A0A1P8JF46	Sugar transporter GN=BWX39_06770	943	910	422	2742	28.627	LIPO	Yes	1	0		IM
A0A1P8JF47	Protein-export membrane protein SecG GN=BWX39_06900	1463	629	32	2298	12.961	NO_SP	No	2	0		IM
A0A1P8JF48	Metal-binding protein GN=BWX39_06890	0	220	0	0	8.763	NO_SP	No	0	0		Cytoplasm
A0A1P8JF49	Peptidase S41 GN=BWX39_06865	1025	315	0	5352	62.463	NO_SP	No	1	0		IM
A0A1P8JF50	Phosphotransferase GN=BWX39_06930	512	3340	0	57	60.137	NO_SP	No	0	0		Cytoplasm
A0A1P8JF51	Entericidin GN=BWX39_06800	0	0	0	58	6.516	LIPO	Yes	0	0		Lipoprotein
A0A1P8JF52	Chorismate-binding protein GN=BWX39_06675	0	120	0	0	23.191	NO_SP	No	0	0		Cytoplasm
A0A1P8JF55	YD repeat-containing protein GN=BWX39_06795	2690	1602	2531	4662	27.745	SP	Yes	0	0		Periplasm
A0A1P8JF56	Large-conductance mechanosensitive channel GN=mscL	326	133	0	1412	13.74	NO_SP	No	2	0		IM
A0A1P8JF57	CMP deaminase GN=BWX39_06860	0	537	0	0	16.981	NO_SP	No	0	0		Cytoplasm
A0A1P8JF58	4-alpha-glucanotransferase GN=BWX39_06980	212	1968	0	106	48.513	NO_SP	No	0	0		Cytoplasm
A0A1P8JF59	Peptidase M3 GN=BWX39_06855	35	5841	335	200	80.695	NO_SP	No	0	0		Cytoplasm
A0A1P8JF60	Glutaredoxin-related protein GN=BWX39_06885	92	820	242	212	11.004	NO_SP	No	0	0		Cytoplasm
A0A1P8JF64	tRNA dimethylallyltransferase GN=miaA	85	2215	0	54	34.792	NO_SP	No	0	0		Cytoplasm
A0A1P8JF65	Sigma-54-dependent Fis family transcriptional regulator GN=BWX39_06915	160	1179	0	55	46.851	NO_SP	No	0	0		Cytoplasm
A0A1P8JF66	Peptidase M6 GN=BWX39_07000	1501	5946	5874	9471	65.574	SP	Yes	0	0		Periplasm
A0A1P8JF68	Mannose-1-phosphate guanyltransferase GN=BWX39_06935	0	1027	0	0	29.895	NO_SP	No	0	0		Cytoplasm
A0A1P8JF69	Branched-chain-amino-acid transaminase GN=BWX39_06735	167	5384	123	596	38.358	NO_SP	No	0	0		Cytoplasm
A0A1P8JF70	DUF2273 domain-containing protein GN=BWX39_06925	247	0	0	78	9.506	NO_SP	No	2	0		IM
A0A1P8JF71	GMP synthase [glutamine-hydrolyzing] GN=guaA	138	8363	64	405	57.709	NO_SP	No	0	0		Cytoplasm
A0A1P8JF72	Lipid kinase GN=BWX39_06965	950	387	63	3081	36.22	NO_SP	No	0	0		Cytoplasm
A0A1P8JF73	Cation transporter GN=BWX39_07020	0	0	0	57	23.579	NO_SP	No	6	0		IM
A0A1P8JF74	Alpha-amylase GN=BWX39_06975	1809	5514	0	763	53.594	NO_SP	No	0	0		Cytoplasm
A0A1P8JF75	Carbamoyl-phosphate synthase small chain GN=carA	108	482	0	0	40.307	NO_SP	No	0	0		Cytoplasm
A0A1P8JF76	Chitobiase GN=BWX39_06995	6555	3885	11046	5110	50.226	SP	Yes	0	0		Periplasm
A0A1P8JF77	Hydrolase GN=BWX39_07015	0	729	145	165	28.928	NO_SP	No	0	0		Cytoplasm
A0A1P8JF78	Patatin GN=BWX39_07025	165	402	0	272	33.632	NO_SP	No	0	0		Cytoplasm
A0A1P8JF79	FAD:protein FMN transferase GN=BWX39_06845	459	151	0	1865	38.518	NO_SP	Yes	0	0		Cytoplasm
A0A1P8JF80	tRNA_SAD domain-containing protein GN=BWX39_07045	128	91	39	0	18.554	NO_SP	No	0	0		Cytoplasm
A0A1P8JF81	4-alpha-glucanotransferase GN=BWX39_06985	2053	4932	80	648	75.502	NO_SP	No	0	0		Cytoplasm
A0A1P8JF82	Trypsin GN=BWX39_07010	29693	29407	43476	55878	114.483	SP	Yes	0	0	Yes	Cell surface
A0A1P8JF83	Alpha-amylase GN=BWX39_07050	1680	3249	0	267	64.607	NO_SP	No	0	0		Cytoplasm
A0A1P8JF84	Tetratricopeptide repeat protein GN=BWX39_06905	186	163	0	234	29.678	NO_SP	No	0	0		Cytoplasm
A0A1P8JF85	ABC transporter permease GN=BWX39_07080	569	35	0	181	46.656	NO_SP	No	4	0		IM
A0A1P8JF86	DNA-binding protein GN=BWX39_07085	107	590	0	0	16.552	NO_SP	No	0	0		Cytoplasm
A0A1P8JF88	MFS transporter GN=BWX39_07140	78	0	0	0	48.041	NO_SP	No	12	0		IM
A0A1P8JF89	UDP-glucose 6-dehydrogenase GN=BWX39_07145	215	3674	0	215	47.476	NO_SP	No	0	0		Cytoplasm
A0A1P8JF90	Glyceraldehyde-3-phosphate dehydrogenase GN=BWX39_06955	1514	43808	5395	12141	36.73	NO_SP	No	0	0		Cytoplasm
A0A1P8JF91	Phage tail protein GN=BWX39_07100	46	922	0	60	18.098	NO_SP	No	0	0		Cytoplasm
A0A1P8JF92	Pyridoxal phosphate homeostasis protein GN=BWX39_07105	68	2735	103	410	25.748	NO_SP	No	0	0		Cytoplasm
A0A1P8JF93	IDEAL domain-containing protein GN=BWX39_07040	0	71	0	0	9.682	NO_SP	No	0	0		Cytoplasm
A0A1P8JF95	tRNA pseudouridine synthase A GN=truA	0	833	130	83	29.619	NO_SP	No	0	0		Cytoplasm
A0A1P8JF96	Long-chain fatty acid--CoA ligase GN=BWX39_07075	1907	9521	579	2942	62.687	NO_SP	No	0	0		Cytoplasm
A0A1P8JF97	YigZ family protein GN=BWX39_07195	0	326	0	0	22.461	NO_SP	No	0	0		Cytoplasm
A0A1P8JF98	MATE family efflux transporter GN=BWX39_07035	365	0	0	173	49.933	NO_SP	No	12	0		IM
A0A1P8JF99	DUF1015 domain-containing protein GN=BWX39_07190	1897	25375	2664	3880	47.264	NO_SP	No	0	0		Cytoplasm
A0A1P8JFA0	TPR_REGION domain-containing protein GN=BWX39_07160	5958	18657	13838	20829	46.689	SP	Yes	0	0		Periplasm
A0A1P8JFA2	TPR_REGION domain-containing protein GN=BWX39_07165	0	645	364	491	42.89	SP	Yes	0	0		Periplasm
A0A1P8JFA3	DNA-3-methyladenine glycosylase GN=BWX39_07115	0	158	0	0	22.001	NO_SP	No	0	0		Cytoplasm
A0A1P8JFA4	Glycosyl transferase GN=BWX39_07125	47	7490	0	819	58.229	NO_SP	No	0	0		Cytoplasm
A0A1P8JFA5	Leucine-rich repeat domain-containing protein GN=BWX39_07095	5517	19255	13577	13899	125.217	SP	Yes	0	0	Yes	Cell surface
A0A1P8JFA6	PKD domain-containing protein GN=BWX39_07220	1329	979	990	1867	37.613	SP	Yes	0	0	Yes	Cell surface
A0A1P8JFA8	Ligand-gated channel protein GN=BWX39_07210	1035	0	572	304	77.829	SP	Yes	0	22		OM
A0A1P8JFA9	Adhesin GN=BWX39_07255	1458	4774	4607	2987	163.923	SP	Yes	0	0		Periplasm
A0A1P8JFB0	Malonyl CoA-acyl carrier protein transacylase GN=BWX39_07055	341	12584	2788	3053	31.697	NO_SP	No	0	0		Cytoplasm
A0A1P8JFB2	Helicase GN=BWX39_07175	0	112	0	0	49.647	NO_SP	No	0	0		Cytoplasm
A0A1P8JFB3	Amidase GN=BWX39_07135	0	1164	156	147	51.025	NO_SP	No	0	0		Cytoplasm
A0A1P8JFB5	Phosphoserine aminotransferase GN=serC	1877	50264	4990	11811	40.244	NO_SP	No	0	0		Cytoplasm
A0A1P8JFB6	FAD-binding protein GN=BWX39_07110	0	3384	0	197	58.467	NO_SP	No	0	0		Cytoplasm
A0A1P8JFB7	3-phosphoglycerate dehydrogenase GN=BWX39_07185	2546	25764	3705	3327	32.76	NO_SP	No	0	0		Cytoplasm
A0A1P8JFB8	Mannose-6-phosphate isomerase GN=BWX39_07240	131	2159	51	54	36.038	NO_SP	No	0	0		Cytoplasm
A0A1P8JFB9	DNA gyrase subunit A GN=gyrA	5765	17457	337	3350	98.645	NO_SP	No	0	0		Cytoplasm
A0A1P8JFC0	Thymidine kinase GN=tdk	157	130	0	0	22.862	NO_SP	No	0	0		Cytoplasm
A0A1P8JFC1	Phosphomannomutase/phosphoglucomutase GN=BWX39_07200	595	1746	40	0	54.037	NO_SP	No	0	0		Cytoplasm
A0A1P8JFC2	TPR_REGION domain-containing protein GN=BWX39_07170	105	227	98	73	48.003	SP	Yes	0	0		Periplasm
A0A1P8JFC3	ATP-dependent RNA helicase GN=BWX39_07245	227	1721	0	179	72.237	NO_SP	No	0	0		Cytoplasm
A0A1P8JFC4	Outer membrane insertion signal domain protein GN=BWX39_07275	375	0	40	66	56.234	SP	Yes	0	18		OM
A0A1P8JFC5	SPOR domain-containing protein GN=BWX39_07310	305	875	515	1008	18.164	SP	Yes	0	0		Periplasm
A0A1P8JFC6	DUF4876 domain-containing protein GN=BWX39_07280	1473	155	2081	2917	45.41	LIPO	Yes	0	0		Lipoprotein
A0A1P8JFC7	RNA polymerase subunit sigma GN=BWX39_07305	128	92	0	74	32.876	NO_SP	No	0	0		Cytoplasm
A0A1P8JFC8	Zinc ABC transporter permease GN=BWX39_07205	0	520	0	0	21.382	NO_SP	No	0	0		Cytoplasm
A0A1P8JFD0	UDP-glucose 4-epimerase GN=BWX39_07365	503	3049	0	235	38.446	NO_SP	No	0	0		Cytoplasm
A0A1P8JFD1	PSP1 C-terminal domain-containing protein GN=BWX39_07295	1086	1134	0	144	48.984	NO_SP	No	0	0		Cytoplasm
A0A1P8JFD2	DNA polymerase III subunit delta GN=BWX39_07290	96	2928	0	549	43.222	NO_SP	No	0	0		Cytoplasm
A0A1P8JFD3	PqqD family protein GN=BWX39_07325	119	481	0	277	14.365	NO_SP	No	0	0		Cytoplasm
A0A1P8JFD4	Low-complexity protein GN=BWX39_07330	1034	1284	2916	2057	27.737	SP	Yes	0	0		Periplasm
A0A1P8JFD5	AI-2E family transporter GN=BWX39_07230	1516	148	0	1482	41.689	NO_SP	No	10	0		IM
A0A1P8JFD6	4-hydroxythreonine-4-phosphate dehydrogenase GN=BWX39_07340	603	5069	32	1245	40.405	NO_SP	No	0	0		Cytoplasm
A0A1P8JFD7	DUF4837 domain-containing protein GN=BWX39_07345	196	0	0	287	34.023	LIPO	Yes	0	0		Lipoprotein
A0A1P8JFD8	NCS2 family permease GN=BWX39_07390	0	0	0	83	46.735	NO_SP	No	13	0		IM
A0A1P8JFD9	Gliding motility protein GldH GN=BWX39_07300	208	67	0	621	19.045	LIPO	Yes	0	0		Lipoprotein
A0A1P8JFE0	TonB-dependent receptor GN=BWX39_07265	113	0	185	96	102.919	SP	Yes	0	22		OM
A0A1P8JFE3	ABC transporter substrate-binding protein GN=BWX39_07405	1704	1083	101	3458	39.128	NO_SP	No	0	0		Cytoplasm
A0A1P8JFE5	Suppressor of fused protein GN=BWX39_07425	87	0	0	402	51.061	NO_SP	No	2	0		IM
A0A1P8JFE7	Iron ABC transporter GN=BWX39_07410	62	93	0	514	36.2	NO_SP	No	10	0		IM
A0A1P8JFE8	Probable dual-specificity RNA methyltransferase RlmN GN=rlmN	211	2654	0	0	39.572	NO_SP	No	0	0		Cytoplasm
A0A1P8JFE9	SynChlorMet cassette protein ScmC GN=BWX39_07315	78	2451	0	0	33.692	NO_SP	No	0	0		Cytoplasm
A0A1P8JFF0	Fis family transcriptional regulator GN=BWX39_07445	64	0	0	357	12.703	NO_SP	No	2	0		IM
A0A1P8JFF1	Peptidase S41 GN=BWX39_07320	145	0	0	85	18.516	NO_SP	No	0	0		Cytoplasm
A0A1P8JFF2	DUF1707 domain-containing protein GN=BWX39_07460	530	834	0	2467	16.109	NO_SP	No	2	0		IM
A0A1P8JFF3	Peptidase M16 GN=BWX39_07285	0	1128	1637	555	106.768	SP	Yes	0	0		Periplasm
A0A1P8JFF4	Bifunctional metallophosphatase/5~-nucleotidase GN=BWX39_07380	1612	2795	6940	2938	65.728	SP	Yes	0	0		Periplasm
A0A1P8JFF5	DUF1232 domain-containing protein GN=BWX39_07465	64	375	128	395	15.212	NO_SP	No	0	0		Cytoplasm
A0A1P8JFF7	TIGR00374 family protein GN=BWX39_07335	1165	104	0	1281	38.245	NO_SP	No	8	0		IM
A0A1P8JFF8	Uracil permease GN=BWX39_07415	1582	109	0	1144	42.576	NO_SP	No	14	0		IM
A0A1P8JFF9	NAD(+) diphosphatase GN=BWX39_07385	35	344	0	0	30.12	NO_SP	No	0	0		Cytoplasm
A0A1P8JFG0	Dolichyl-phosphate beta-D-mannosyltransferase GN=BWX39_07430	1665	1152	39	3004	28.631	NO_SP	No	0	0		Cytoplasm
A0A1P8JFG1	HSDR_N_2 domain-containing protein GN=BWX39_07510	0	469	0	0	17.866	NO_SP	No	0	0		Cytoplasm
A0A1P8JFG2	Sodium:proton exchanger GN=BWX39_07540	378	0	0	0	33.884	NO_SP	No	10	0		IM
A0A1P8JFG3	Dihydroorotate dehydrogenase B (NAD(+)), electron transfer subunit GN=pyrK	0	1862	0	221	28.639	NO_SP	No	0	0		Cytoplasm
A0A1P8JFG4	Peptidase T GN=pepT	773	12894	1076	1783	45.959	NO_SP	No	0	0		Cytoplasm
A0A1P8JFG6	Peptidylprolyl isomerase GN=BWX39_07480	290	7665	460	696	24.743	NO_SP	No	0	0		Cytoplasm
A0A1P8JFG7	Tetracycline resistance protein TetQ GN=BWX39_07435	1736	16731	264	1696	80.859	NO_SP	No	0	0		Cytoplasm
A0A1P8JFG9	Dihydroorotate dehydrogenase GN=BWX39_07400	677	33	0	1166	52.742	NO_SP	No	15	0		IM
A0A1P8JFH0	NADPH-dependent 7-cyano-7-deazaguanine reductase GN=queF	0	1754	155	1088	17.702	NO_SP	No	0	0		Cytoplasm
A0A1P8JFH3	Thioredoxin GN=BWX39_07585	4025	11556	18616	13573	32.103	SP	Yes	0	0		Periplasm
A0A1P8JFH4	Chorismate synthase GN=aroC	0	2502	272	559	39.536	NO_SP	No	0	0		Cytoplasm
A0A1P8JFH5	Transporter GN=BWX39_07570	4628	626	0	7814	61.628	NO_SP	No	10	0		IM
A0A1P8JFH6	Molecular chaperone DjlA GN=BWX39_07580	48	458	0	1059	30.501	NO_SP	No	0	0		Cytoplasm
A0A1P8JFH7	Sodium:proton antiporter GN=BWX39_07535	1174	207	0	1539	84.23	NO_SP	No	17	0		IM
A0A1P8JFH8	Dihydroorotate dehydrogenase GN=pyrD	118	2914	170	170	32.529	NO_SP	No	0	0		Cytoplasm
A0A1P8JFH9	Carboxypeptidase GN=BWX39_07450	4888	209	4336	1768	87.364	SP	Yes	0	22		OM
A0A1P8JFI0	PH domain-containing protein GN=BWX39_07650	161	0	0	275	14.556	NO_SP	No	2	0		IM
A0A1P8JFI1	YbbR-like protein GN=BWX39_07615	754	120	0	2613	38.384	NO_SP	No	1	0		IM
A0A1P8JFI2	Heat-shock protein GN=BWX39_07600	1267	963	53	535	15.479	NO_SP	No	0	0		Cytoplasm
A0A1P8JFI3	Heat-shock protein Hsp15 GN=BWX39_07640	0	52	0	0	15.68	NO_SP	No	0	0		Cytoplasm
A0A1P8JFI4	Preprotein translocase subunit YajC GN=BWX39_07620	1144	149	38	2082	11.93	NO_SP	Yes	1	0		IM
A0A1P8JFI5	Kinase GN=BWX39_07550	1625	0	0	514	107.153	SP	Yes	0	26		OM
A0A1P8JFI6	Peptidyl-tRNA hydrolase GN=pth	0	1599	0	0	21.329	NO_SP	No	0	0		Cytoplasm
A0A1P8JFI7	Probable queuosine precursor transporter GN=BWX39_07590	127	80	0	830	25.896	NO_SP	No	6	0		IM
A0A1P8JFI8	Phosphohydrolase GN=BWX39_07555	0	609	0	69	21.182	NO_SP	No	0	0		Cytoplasm
A0A1P8JFI9	DNA polymerase III subunit delta GN=BWX39_07505	116	1351	0	0	38.898	NO_SP	No	0	0		Cytoplasm
A0A1P8JFJ0	DUF4595 domain-containing protein GN=BWX39_07670	3979	5357	11173	24844	31.415	LIPO	Yes	0	0		Lipoprotein
A0A1P8JFJ1	D-alanyl-D-alanine carboxypeptidase/D-alanyl-D-alanine-endopeptidase GN=BWX39_07655	0	596	1383	836	48.487	SP	Yes	0	0		Periplasm
A0A1P8JFJ2	Beta-phosphoglucomutase GN=BWX39_07700	0	166	0	0	27.025	NO_SP	No	0	0		Cytoplasm
A0A1P8JFJ3	Lipocalin-like domain-containing protein GN=BWX39_07675	190	269	0	1254	14.118	LIPO	Yes	0	0		Lipoprotein
A0A1P8JFJ4	Electron transfer flavoprotein subunit alpha GN=BWX39_07690	386	63	0	0	37.049	NO_SP	No	0	0		Cytoplasm
A0A1P8JFJ5	Acyl-CoA dehydrogenase GN=BWX39_07685	1555	4060	0	1504	65.742	NO_SP	No	0	0		Cytoplasm
A0A1P8JFJ6	DUF5606 domain-containing protein GN=BWX39_07605	233	1173	108	107	17.486	NO_SP	No	0	0		Cytoplasm
A0A1P8JFJ7	Phosphoribosylglycinamide formyltransferase GN=purN	0	781	143	91	21.716	NO_SP	No	0	0		Cytoplasm
A0A1P8JFJ8	Dephospho-CoA kinase GN=coaE	0	435	0	0	21.662	NO_SP	No	0	0		Cytoplasm
A0A1P8JFJ9	Glucose-6-phosphate isomerase GN=pgi	1169	10785	1305	3012	49.779	NO_SP	No	0	0		Cytoplasm
A0A1P8JFK0	Znf/thioredoxin_put domain-containing protein GN=BWX39_07575	238	183	129	298	20.823	NO_SP	No	1	0		IM
A0A1P8JFK2	Restriction endonuclease subunit S GN=BWX39_07770	0	100	0	0	20.792	NO_SP	No	0	0		Cytoplasm
A0A1P8JFK6	Mechanosensitive ion channel protein GN=BWX39_07660	1586	719	0	3018	44.3	NO_SP	No	5	0		IM
A0A1P8JFK7	Electron transfer flavoprotein subunit beta GN=BWX39_07695	532	315	0	141	31.278	NO_SP	No	0	0		Cytoplasm
A0A1P8JFK8	DUF4595 domain-containing protein GN=BWX39_07665	1077	1271	3771	11905	31.691	LIPO	Yes	0	0		Lipoprotein
A0A1P8JFK9	50S ribosomal protein L25 GN=rplY	413	65	0	0	22.679	NO_SP	No	0	0		Cytoplasm
A0A1P8JFL0	Site-specific DNA-methyltransferase (adenine-specific) GN=BWX39_07790	355	2125	0	305	58.838	NO_SP	No	0	0		Cytoplasm
A0A1P8JFL1	2-succinyl-5-enolpyruvyl-6-hydroxy-3-cyclohexene-1-carboxylate synthase GN=menD	0	528	0	43	61.587	NO_SP	No	0	0		Cytoplasm
A0A1P8JFL3	Peptidase M6 GN=BWX39_07810	12797	10341	24450	24677	66.103	SP	Yes	0	0	Yes	Cell surface
A0A1P8JFL5	O-succinylbenzoate synthase GN=BWX39_07835	0	221	0	0	39.1	NO_SP	No	0	0		Cytoplasm
A0A1P8JFL6	Isochorismate synthase GN=BWX39_07820	0	430	0	0	38.751	NO_SP	No	0	0		Cytoplasm
A0A1P8JFL7	Glycerol-3-phosphate dehydrogenase GN=BWX39_07710	96	319	0	52	37.531	NO_SP	No	0	0		Cytoplasm
A0A1P8JFL8	PH domain-containing protein GN=BWX39_07720	45	0	0	127	15.221	NO_SP	No	2	0		IM
A0A1P8JFL9	Probable endolytic peptidoglycan transglycosylase RlpA GN=rlpA	185	154	130	213	25.972	SP	Yes	0	0		Periplasm
A0A1P8JFM0	DUF4595 domain-containing protein GN=BWX39_07680	88	2643	2747	4142	30.899	LIPO	Yes	0	0		Lipoprotein
A0A1P8JFM3	Gly-zipper_Omp domain-containing protein GN=BWX39_07870	274	123	620	417	29.698	LIPO	Yes	0	0		Lipoprotein
A0A1P8JFM4	1,4-dihydroxy-2-naphthoyl-CoA synthase GN=menB	121	1164	78	78	30.916	NO_SP	No	0	0		Cytoplasm
A0A1P8JFM5	DNA mismatch repair protein MutS GN=BWX39_07885	2035	247	0	5261	68.13	NO_SP	No	4	0		IM
A0A1P8JFM6	Peptidase_C39_2 domain-containing protein GN=BWX39_07795	44	587	0	0	24.069	NO_SP	No	0	0		Cytoplasm
A0A1P8JFM7	5-aminoimidazole-4-carboxamide ribonucleotide transformylase GN=BWX39_07860	266	2790	76	220	46.726	NO_SP	No	0	0		Cytoplasm
A0A1P8JFM9	Type I restriction enzyme endonuclease subunit GN=BWX39_07800	0	611	0	0	110.235	NO_SP	No	0	0		Cytoplasm
A0A1P8JFN0	16S rRNA (Guanine(966)-N(2))-methyltransferase RsmD GN=BWX39_07945	55	275	0	0	20.3	NO_SP	No	0	0		Cytoplasm
A0A1P8JFN1	Por_Secre_tail domain-containing protein GN=BWX39_07920	197	588	759	1185	19.885	SP	Yes	0	0	Yes	Cell surface
A0A1P8JFN2	Adenylosuccinate lyase GN=BWX39_07900	1282	985	0	1661	51.207	NO_SP	No	0	0		Cytoplasm
A0A1P8JFN3	Glutamate dehydrogenase GN=BWX39_07880	4163	33037	4467	10567	49.397	NO_SP	No	0	0		Cytoplasm
A0A1P8JFN4	Competence protein ComA GN=BWX39_07815	0	750	0	58	15.28	NO_SP	No	0	0		Cytoplasm
A0A1P8JFN5	ATP-dependent endonuclease GN=BWX39_07955	0	624	0	0	53.555	NO_SP	No	0	0		Cytoplasm
A0A1P8JFN6	Isoprenylcysteine carboxyl methyltransferase family protein GN=BWX39_07925	285	91	0	389	20.353	NO_SP	No	5	0		IM
A0A1P8JFN7	Holliday junction ATP-dependent DNA helicase RuvA GN=ruvA	52	471	0	47	21.974	NO_SP	No	0	0		Cytoplasm
A0A1P8JFN8	3-dehydroquinate synthase GN=BWX39_07845	284	0	0	0	39.058	NO_SP	No	0	0		Cytoplasm
A0A1P8JFN9	Copper resistance protein NlpE GN=BWX39_07850	4450	2579	1828	9648	16.396	LIPO	Yes	0	0		Lipoprotein
A0A1P8JFP0	Phosphoglycerate kinase GN=pgk	2838	22937	2861	4047	44.452	NO_SP	No	0	0		Cytoplasm
A0A1P8JFP1	Porin GN=BWX39_08005	2958	1054	3682	2384	38.73	SP	Yes	0	16		OM
A0A1P8JFP2	Aminopeptidase GN=BWX39_07965	6295	5819	8278	10607	53.142	SP	Yes	0	0		Periplasm
A0A1P8JFP3	DUF3822 family protein GN=BWX39_07950	322	1394	43	1162	31.715	NO_SP	No	0	0		Cytoplasm
A0A1P8JFP4	Pseudouridine synthase GN=BWX39_07905	2464	4733	0	448	57.118	NO_SP	No	0	0		Cytoplasm
A0A1P8JFP5	Beta/gamma crystallin ~Greek key~ domain-containing protein GN=BWX39_07865	63	171	182	191	13.371	SP	Yes	0	0		Periplasm
A0A1P8JFP6	Saccharopine dehydrogenase GN=BWX39_08015	464	10162	968	2116	47.464	NO_SP	No	0	0		Cytoplasm
A0A1P8JFP8	DUF2179 domain-containing protein GN=BWX39_08000	3930	837	131	7162	35.661	NO_SP	No	6	0		IM
A0A1P8JFP9	Serine/threonine protein kinase GN=BWX39_07915	481	508	974	853	33.531	SP	Yes	0	0		Periplasm
A0A1P8JFQ0	tRNA-uridine 2-sulfurtransferase GN=BWX39_07970	73	3020	44	39	43.385	NO_SP	No	0	0		Cytoplasm
A0A1P8JFQ1	NYN domain-containing protein GN=BWX39_08010	0	915	0	0	23.398	NO_SP	No	0	0		Cytoplasm
A0A1P8JFQ2	Hypoxanthine phosphoribosyltransferase GN=BWX39_08055	113	75	86	118	20.134	NO_SP	No	0	0		Cytoplasm
A0A1P8JFQ4	Cell surface protein SprA GN=BWX39_07930	3364	1142	1717	9686	286.167	NO_SP	Yes	0	36		OM
A0A1P8JFQ5	Transcriptional regulator GN=BWX39_08020	107	263	0	0	12.277	NO_SP	No	0	0		Cytoplasm
A0A1P8JFQ6	7-cyano-7-deazaguanine synthase GN=queC	113	1654	31	0	24.329	NO_SP	No	0	0		Cytoplasm
A0A1P8JFQ8	ABC-2 transporter permease GN=BWX39_08110	333	121	42	489	25.253	NO_SP	No	6	0		IM
A0A1P8JFQ9	SASA domain-containing protein GN=BWX39_08040	1337	2623	3335	2795	36.851	SP	Yes	0	0		Periplasm
A0A1P8JFR0	Bifunctional NAD(P)H-hydrate repair enzyme GN=nnrE	593	147	0	0	54.863	NO_SP	No	0	0		Cytoplasm
A0A1P8JFR1	GTPase Obg GN=obg	472	292	0	0	43.499	NO_SP	No	0	0		Cytoplasm
A0A1P8JFR2	Protein RecA GN=recA	2716	368	514	304	36.867	NO_SP	No	0	0		Cytoplasm
A0A1P8JFR3	Enoyl-[acyl-carrier-protein] reductase [NADH] GN=BWX39_07995	501	15349	1081	5096	31.504	NO_SP	No	0	0		Cytoplasm
A0A1P8JFR4	Purine nucleoside phosphorylase GN=BWX39_08070	0	359	0	0	30.436	NO_SP	No	0	0		Cytoplasm
A0A1P8JFR5	Adenylate kinase GN=adk	471	2418	235	39	21.08	NO_SP	No	0	0		Cytoplasm
A0A1P8JFR6	5_nucleotid_C domain-containing protein GN=BWX39_08140	1638	2236	4441	3045	29.695	SP	Yes	0	0		Periplasm
A0A1P8JFR9	Meso-diaminopimelate D-dehydrogenase GN=BWX39_08125	331	11328	916	2232	32.843	NO_SP	No	0	0		Cytoplasm
A0A1P8JFS0	AAA_15 domain-containing protein GN=BWX39_08165	1938	772	0	703	54.275	NO_SP	No	0	0		Cytoplasm
A0A1P8JFS1	Transporter GN=BWX39_08105	370	0	62	184	48.027	SP	Yes	0	4		OM
A0A1P8JFS2	Transcriptional regulator GN=BWX39_08075	236	0	0	0	13.04	NO_SP	No	0	0		Cytoplasm
A0A1P8JFS3	Baseplate_J domain-containing protein GN=BWX39_08030	81	1109	86	468	21.363	NO_SP	No	0	0		Cytoplasm
A0A1P8JFS4	ABC transporter domain-containing protein GN=BWX39_08115	925	389	31	255	26.773	NO_SP	No	0	0		Cytoplasm
A0A1P8JFS5	Alpha/beta hydrolase GN=BWX39_08195	101	675	1651	803	54.484	SP	Yes	0	0		Periplasm
A0A1P8JFS8	PorT family protein GN=BWX39_08150	637	553	1597	2641	28.273	SP	Yes	0	8		OM
A0A1P8JFS9	Fructose-1,6-bisphosphate aldolase, class II GN=BWX39_08045	2926	16056	3035	1443	37.519	NO_SP	No	0	0		Cytoplasm
A0A1P8JFT0	OMP_b-brl domain-containing protein GN=BWX39_08220	4534	4567	5735	9988	20.091	SP	Yes	0	8		OM
A0A1P8JFT4	30S ribosomal protein S4 GN=rpsD	3133	1178	232	385	22.72	NO_SP	No	0	0		Cytoplasm
A0A1P8JFT5	DNA-directed RNA polymerase subunit alpha GN=rpoA	2664	13350	169	2295	37.864	NO_SP	No	0	0		Cytoplasm
A0A1P8JFT6	50S ribosomal protein L30 GN=rpmD	270	0	0	0	6.503	NO_SP	No	0	0		Cytoplasm
A0A1P8JFT7	Leucine-rich repeat domain-containing protein GN=BWX39_08200	0	537	1045	334	73.43	SP	Yes	0	0	Yes	Cell surface
A0A1P8JFT8	Peptide chain release factor 1 GN=BWX39_08185	0	622	0	195	22.799	NO_SP	No	0	0		Cytoplasm
A0A1P8JFT9	Cardiolipin synthase GN=BWX39_08215	561	0	0	0	54.966	NO_SP	No	2	0		IM
A0A1P8JFU1	50S ribosomal protein L36 GN=rpmJ	35	0	0	0	4.57	NO_SP	No	0	0		Cytoplasm
A0A1P8JFU2	HlyD family secretion protein GN=BWX39_08100	0	0	0	304	37.372	LIPO	Yes	0	0		Lipoprotein
A0A1P8JFU3	50S ribosomal protein L19 GN=rplS	969	0	0	0	13.908	NO_SP	No	0	0		Cytoplasm
A0A1P8JFU4	50S ribosomal protein L15 GN=rplO	553	48	0	0	15.703	NO_SP	No	0	0		Cytoplasm
A0A1P8JFU5	50S ribosomal protein L18 GN=rplR	347	320	0	77	12.497	NO_SP	No	0	0		Cytoplasm
A0A1P8JFU6	50S ribosomal protein L16 GN=rplP	950	93	46	44	16.116	NO_SP	No	0	0		Cytoplasm
A0A1P8JFU7	Translation initiation factor IF-1 GN=infA	38	253	0	507	8.193	NO_SP	No	0	0		Cytoplasm
A0A1P8JFU8	50S ribosomal protein L17 GN=rplQ	981	809	198	0	17.996	NO_SP	No	0	0		Cytoplasm
A0A1P8JFU9	50S ribosomal protein L6 GN=rplF	2161	1142	169	408	20.998	NO_SP	No	0	0		Cytoplasm
A0A1P8JFV1	50S ribosomal protein L5 GN=rplE	3531	2427	134	236	20.918	NO_SP	No	0	0		Cytoplasm
A0A1P8JFV2	30S ribosomal protein S11 GN=rpsK	1121	0	0	0	14.06	NO_SP	No	0	0		Cytoplasm
A0A1P8JFV3	Chaperone protein DnaK GN=dnaK	4586	26587	2404	5697	68.146	NO_SP	No	0	0		Cytoplasm
A0A1P8JFV4	50S ribosomal protein L22 GN=rplV	2226	183	143	163	15.717	NO_SP	No	0	0		Cytoplasm
A0A1P8JFV6	50S ribosomal protein L14 GN=rplN	423	176	65	75	13.29	NO_SP	No	0	0		Cytoplasm
A0A1P8JFV7	30S ribosomal protein S5 GN=rpsE	3628	234	96	122	17.491	NO_SP	No	0	0		Cytoplasm
A0A1P8JFV8	30S ribosomal protein S7 GN=rpsG	1085	159	348	33	18.172	NO_SP	No	0	0		Cytoplasm
A0A1P8JFV9	30S ribosomal protein S19 GN=rpsS	306	0	0	0	9.792	NO_SP	No	0	0		Cytoplasm
A0A1P8JFW0	DNA primase GN=dnaG	290	1698	0	115	73.358	NO_SP	No	0	0		Cytoplasm
A0A1P8JFW1	50S ribosomal protein L4 GN=rplD	793	172	178	0	23.026	NO_SP	No	0	0		Cytoplasm
A0A1P8JFW2	30S ribosomal protein S8 GN=rpsH	1661	770	262	472	14.609	NO_SP	No	0	0		Cytoplasm
A0A1P8JFW3	30S ribosomal protein S13 GN=rpsM	802	142	32	106	14.174	NO_SP	No	0	0		Cytoplasm
A0A1P8JFW4	Protein translocase subunit SecY GN=secY	2388	4165	821	10569	48.8	NO_SP	No	10	0		IM
A0A1P8JFW5	Lipoprotein GN=BWX39_08385	2177	116	2197	5654	38.451	NO_SP	Yes	0	0		Periplasm
A0A1P8JFW6	DNA-directed RNA polymerase subunit beta~ GN=rpoC	5099	35129	222	2223	162.219	NO_SP	No	0	0		Cytoplasm
A0A1P8JFW7	50S ribosomal protein L1 GN=rplA	1406	654	244	129	24.661	NO_SP	No	0	0		Cytoplasm
A0A1P8JFW8	50S ribosomal protein L2 GN=rplB	3247	1012	156	540	29.909	NO_SP	No	0	0		Cytoplasm
A0A1P8JFW9	Elongation factor G GN=fusA	6060	18606	968	2347	78.132	NO_SP	No	0	0		Cytoplasm
A0A1P8JFX0	50S ribosomal protein L3 GN=rplC	2508	2421	388	228	21.982	NO_SP	No	0	0		Cytoplasm
A0A1P8JFX1	DUF3467 domain-containing protein GN=BWX39_08390	118	1618	342	822	11.837	NO_SP	No	0	0		Cytoplasm
A0A1P8JFX2	30S ribosomal protein S14 GN=rpsN	534	213	0	34	11.38	NO_SP	No	0	0		Cytoplasm
A0A1P8JFX3	30S ribosomal protein S3 GN=rpsC	3844	1676	396	976	27.528	NO_SP	No	0	0		Cytoplasm
A0A1P8JFX4	30S ribosomal protein S17 GN=rpsQ	104	0	0	0	10.404	NO_SP	No	0	0		Cytoplasm
A0A1P8JFX5	Transcription termination/antitermination protein NusG GN=nusG	0	177	0	62	20.264	NO_SP	No	0	0		Cytoplasm
A0A1P8JFX7	50S ribosomal protein L10 GN=BWX39_08425	481	1606	0	406	19.001	NO_SP	No	0	0		Cytoplasm
A0A1P8JFX8	Elongation factor Tu GN=tuf	11968	35673	5995	4212	44.189	NO_SP	No	0	0		Cytoplasm
A0A1P8JFX9	Secretion protein GN=BWX39_08395	484	637	656	2232	53.347	SP	Yes	0	0	Yes	Cell surface
A0A1P8JFY0	DNA-directed RNA polymerase subunit beta GN=rpoB	7311	40188	45	1676	143.053	NO_SP	No	0	0		Cytoplasm
A0A1P8JFY1	30S ribosomal protein S10 GN=rpsJ	440	160	421	66	11.42	NO_SP	No	0	0		Cytoplasm
A0A1P8JFY2	30S ribosomal protein S12 GN=rpsL	272	141	0	72	14.288	NO_SP	No	0	0		Cytoplasm
A0A1P8JFY3	50S ribosomal protein L23 GN=rplW	291	100	0	44	16.516	NO_SP	No	0	0		Cytoplasm
A0A1P8JFY6	Serine hydrolase GN=BWX39_08495	1641	38	1045	2140	44.559	LIPO	Yes	0	0		Lipoprotein
A0A1P8JFY7	Malate dehydrogenase GN=BWX39_00120	2004	9247	555	35	35.797	NO_SP	No	0	0		Cytoplasm
A0A1P8JFY8	Methylated-DNA--protein-cysteine methyltransferase GN=BWX39_00095	0	106	0	0	18.774	NO_SP	No	0	0		Cytoplasm
A0A1P8JFY9	Ribosomal subunit interface protein GN=BWX39_08480	0	2292	128	605	11.294	NO_SP	No	0	0		Cytoplasm
A0A1P8JFZ1	50S ribosomal protein L7/L12 GN=rplL	211	737	59	434	12.86	NO_SP	No	0	0		Cytoplasm
A0A1P8JFZ2	50S ribosomal protein L11 GN=rplK	624	896	45	375	15.526	NO_SP	No	0	0		Cytoplasm
A0A1P8JFZ3	Type IX secretion system membrane protein PorP/SprF GN=BWX39_00240	1699	121	821	2980	34.854	SP	Yes	0	14		OM
A0A1P8JFZ7	Hydroxymethylpyrimidine/phosphomethylpyrimidine kinase GN=BWX39_00455	0	682	0	66	42.338	NO_SP	No	0	0		Cytoplasm
A0A1P8JFZ8	Tetratricopeptide repeat protein GN=BWX39_00375	1934	1685	1300	2288	64.369	NO_SP	Yes	0	0		Cytoplasm
A0A1P8JG02	TonB-dependent receptor GN=BWX39_00885	3142	0	1666	314	87.691	SP	Yes	0	22		OM
A0A1P8JG04	Tyrosine recombinase XerC GN=xerC	0	96	0	0	33.901	NO_SP	No	0	0		Cytoplasm
A0A1P8JG07	DUF2807 domain-containing protein GN=BWX39_01240	367	0	607	1097	34.144	LIPO	Yes	0	0		Lipoprotein
A0A1P8JG08	Glutamine cyclotransferase GN=BWX39_01075	1066	193	186	1574	37.705	LIPO	Yes	0	0		Lipoprotein
A0A1P8JG09	Dehydrogenase GN=BWX39_00385	0	949	0	0	50.839	NO_SP	No	0	0		Cytoplasm
A0A1P8JG10	Lipoprotein GN=BWX39_00510	254	42	999	266	20.412	LIPO	Yes	0	0		Lipoprotein
A0A1P8JG11	Phosphoserine phosphatase GN=BWX39_08560	0	0	0	280	10.252	NO_SP	No	0	0		Cytoplasm
A0A1P8JG12	Crinivirus P26 protein GN=BWX39_00275	121	266	0	78	95.476	NO_SP	No	0	0		Cytoplasm
A0A1P8JG13	Phosphatidic acid phosphatase GN=BWX39_01555	1106	0	1394	992	45.065	NO_SP	Yes	0	10		OM
A0A1P8JG16	Phosphopantetheine adenylyltransferase GN=coaD	0	856	55	260	17.814	NO_SP	No	0	0		Cytoplasm
A0A1P8JG17	T9SS type A sorting domain-containing protein GN=BWX39_01870	19122	30882	26794	33215	134.45	SP	Yes	0	0	Yes	Cell surface
A0A1P8JG18	Leucine--tRNA ligase GN=leuS	351	13273	670	1194	109.422	NO_SP	No	0	0		Cytoplasm
A0A1P8JG20	DUF3108 domain-containing protein GN=BWX39_01180	0	271	146	269	31.388	SP	Yes	0	0		Periplasm
A0A1P8JG23	GLPGLI family protein GN=BWX39_00430	47	1080	2272	1403	32.306	SP	Yes	0	0		Periplasm
A0A1P8JG25	OMP_b-brl_3 domain-containing protein GN=BWX39_00560	713	0	948	234	78.458	NO_SP	Yes	0	22		OM
A0A1P8JG26	Lipoprotein GN=BWX39_02060	2822	992	2135	3448	24.19	SP	Yes	0	0		Periplasm
A0A1P8JG27	Glycosyl transferase family 2 GN=BWX39_02505	0	0	0	33	36.929	NO_SP	No	0	0		Cytoplasm
A0A1P8JG28	Acyltransferase GN=BWX39_01915	154	3366	0	310	44.482	NO_SP	No	0	0		Cytoplasm
A0A1P8JG29	UDP-N-acetylmuramoyl-L-alanyl-D-glutamate--2,6-diaminopimelate ligase GN=murE	909	7029	122	72	54.03	NO_SP	No	0	0		Cytoplasm
A0A1P8JG32	tRNA (Adenosine(37)-N6)-threonylcarbamoyltransferase complex dimerization subunit type 1 TsaB GN=BWX39_02850	0	1316	0	0	25.692	NO_SP	No	0	0		Cytoplasm
A0A1P8JG33	Integrase GN=BWX39_01605	156	177	0	0	57.091	NO_SP	No	0	0		Cytoplasm
A0A1P8JG35	tRNA uridine 5-carboxymethylaminomethyl modification enzyme MnmG GN=mnmG	0	73	0	89	70.455	NO_SP	No	0	0		Cytoplasm
A0A1P8JG38	DNA mismatch repair protein MutL GN=mutL	103	90	0	0	68.326	NO_SP	No	0	0		Cytoplasm
A0A1P8JG40	Cytidine deaminase GN=BWX39_02210	75	888	189	451	17.49	NO_SP	No	0	0		Cytoplasm
A0A1P8JG41	Glycosyl transferase GN=BWX39_02445	85	0	0	169	48.236	NO_SP	No	0	0		Cytoplasm
A0A1P8JG42	Cell surface protein GN=BWX39_01745	6403	15617	14539	10086	128.239	SP	Yes	0	0	Yes	Cell surface
A0A1P8JG46	Thiol:disulfide interchange protein GN=BWX39_03655	4815	8387	2341	19340	75.468	SP	Yes	8	0		IM
A0A1P8JG48	AAA domain-containing protein GN=BWX39_02455	59	373	0	0	83.983	NO_SP	No	0	0		Cytoplasm
A0A1P8JG49	Aspartate-semialdehyde dehydrogenase GN=asd	81	2821	127	775	37.559	NO_SP	No	0	0		Cytoplasm
A0A1P8JG50	30S ribosomal protein S2 GN=rpsB	6720	1155	571	68	30.957	NO_SP	No	0	0		Cytoplasm
A0A1P8JG52	DNA starvation/stationary phase protection protein GN=BWX39_03835	727	8465	861	1728	19.355	NO_SP	No	0	0		Cytoplasm
A0A1P8JG53	OMP_b-brl_3 domain-containing protein GN=BWX39_02620	124	163	100	159	99.065	SP	Yes	0	26		OM
A0A1P8JG54	Peptidase M48 family protein GN=BWX39_04175	0	0	487	188	29.961	LIPO	Yes	0	0		Lipoprotein
A0A1P8JG55	DUF3078 domain-containing protein GN=BWX39_04390	411	62	823	578	49.201	SP	Yes	0	12		OM
A0A1P8JG57	Zinc ribbon domain-containing protein GN=BWX39_04095	0	0	0	84	18.856	NO_SP	No	1	0		IM
A0A1P8JG58	Tetratricopeptide repeat protein GN=BWX39_03450	6396	15663	23070	13065	52.46	SP	Yes	0	0		Periplasm
A0A1P8JG61	Peptidase M20 GN=BWX39_03610	2959	18783	4312	4954	50.763	NO_SP	No	0	0		Cytoplasm
A0A1P8JG64	Glutamine amidotransferase GN=BWX39_04950	0	107	0	0	21.156	NO_SP	No	0	0		Cytoplasm
A0A1P8JG66	Glycosyl transferase family 2 GN=BWX39_04850	382	193	0	285	38.452	NO_SP	No	0	0		Cytoplasm
A0A1P8JG69	Capsule assembly protein Wzi GN=BWX39_04565	2940	250	82	1395	60.239	SP	Yes	0	18		OM
A0A1P8JG70	Alpha-2-macroglobulin GN=BWX39_04120	15724	14574	22303	23086	213.788	SP	Yes	0	0		Periplasm
A0A1P8JG71	Peptidase GN=BWX39_04965	41	288	0	431	23.78	NO_SP	No	0	0		Cytoplasm
A0A1P8JG72	Lipocalin-like domain-containing protein GN=BWX39_05080	2505	1714	774	2257	59.024	NO_SP	Yes	0	0	Yes	Cell surface
A0A1P8JG73	Lipoprotein GN=BWX39_05225	603	1028	104	4167	53.262	LIPO	Yes	0	0		Lipoprotein
A0A1P8JG74	ATPase GN=BWX39_04345	345	2377	0	355	32.061	NO_SP	No	0	0		Cytoplasm
A0A1P8JG75	Heat-shock protein GN=BWX39_05435	87	352	0	111	24.424	NO_SP	No	0	0		Cytoplasm
A0A1P8JG76	Cell division protein GN=BWX39_05275	2862	2222	3316	3828	18.062	LIPO	Yes	0	0		Lipoprotein
A0A1P8JG77	Methionyl-tRNA formyltransferase GN=fmt	166	1467	0	0	38.5	NO_SP	No	0	0		Cytoplasm
A0A1P8JG78	Aminotransferase GN=BWX39_04690	0	786	0	0	41.744	NO_SP	No	0	0		Cytoplasm
A0A1P8JG79	OmpA-like domain-containing protein GN=BWX39_05060	702	1231	2113	5569	78.489	LIPO	Yes	0	0		Lipoprotein
A0A1P8JG81	Hybrid sensor histidine kinase/response regulator GN=BWX39_05970	861	825	0	2010	109.81	LIPO	Yes	1	0		IM
A0A1P8JG82	Capsule biosynthesis protein GN=BWX39_04615	4485	2212	1066	2173	97.243	SP	Yes	0	0		Periplasm
A0A1P8JG84	ATP-binding protein GN=BWX39_05525	480	0	0	1613	137.764	LIPO	Yes	3	0		IM
A0A1P8JG86	Xaa-Pro aminopeptidase GN=BWX39_06030	624	11840	1291	2445	52.228	NO_SP	No	0	0		Cytoplasm
A0A1P8JG87	Phosphatidylinositol-4-phosphate 5-kinase GN=BWX39_05585	769	1196	2059	1046	42.132	SP	Yes	0	0		Periplasm
A0A1P8JG88	4Fe-4S dicluster domain-containing protein GN=BWX39_05830	483	200	0	32	44.969	NO_SP	No	0	0		Cytoplasm
A0A1P8JG90	Lipoprotein GN=BWX39_05170	0	0	0	61	13.573	NO_SP	Yes	0	0		Cytoplasm
A0A1P8JG92	Signal recognition particle protein GN=ffh	2108	68	0	0	49.688	NO_SP	No	0	0		Cytoplasm
A0A1P8JG93	Nuclease GN=BWX39_05400	88	1971	0	128	109.964	NO_SP	No	0	0		Cytoplasm
A0A1P8JG94	Glucokinase GN=BWX39_06100	350	2592	0	304	34.472	NO_SP	No	0	0		Cytoplasm
A0A1P8JG97	dTDP-4-dehydrorhamnose reductase GN=BWX39_06115	54	706	0	0	32.908	NO_SP	No	0	0		Cytoplasm
A0A1P8JG98	PcfJ-like protein GN=BWX39_05865	0	182	0	0	18.752	NO_SP	No	0	0		Cytoplasm
A0A1P8JG99	Protein GrpE GN=grpE	664	5214	49	682	22.878	NO_SP	No	0	0		Cytoplasm
A0A1P8JGA0	Lipocalin-like domain-containing protein GN=BWX39_07355	551	408	1305	1719	19.76	LIPO	Yes	0	0		Lipoprotein
A0A1P8JGA3	Phytase esterase GN=BWX39_06355	0	0	714	634	38.106	SP	Yes	0	0		Periplasm
A0A1P8JGA4	DUF4922 domain-containing protein GN=BWX39_07130	0	1175	0	0	32.189	NO_SP	No	0	0		Cytoplasm
A0A1P8JGA5	Oxaloacetate decarboxylase GN=BWX39_07565	2636	6877	167	1230	66.05	NO_SP	No	0	0		Cytoplasm
A0A1P8JGA6	Glycerate dehydrogenase GN=BWX39_06535	363	5048	808	770	35.763	NO_SP	No	0	0		Cytoplasm
A0A1P8JGA7	zf-RING_7 domain-containing protein GN=BWX39_07520	1415	3310	118	77	32.026	NO_SP	No	0	0		Cytoplasm
A0A1P8JGA8	Membrane spanning protein GN=BWX39_06130	0	0	0	133	9.076	NO_SP	No	2	0		IM
A0A1P8JGA9	YncE family protein GN=BWX39_07215	1397	118	710	1754	41.731	LIPO	Yes	0	0		Lipoprotein
A0A1P8JGB0	Asparagine--tRNA ligase GN=asnS	1668	10169	405	476	53.246	NO_SP	No	0	0		Cytoplasm
A0A1P8JGB1	DUF2179 domain-containing protein GN=BWX39_07975	1071	0	0	1112	34.065	NO_SP	No	6	0		IM
A0A1P8JGB2	DNA replication and repair protein RecF GN=recF	147	628	0	0	42.601	NO_SP	No	0	0		Cytoplasm
A0A1P8JGB3	DUF3846 domain-containing protein GN=BWX39_07370	84	687	0	0	16.222	NO_SP	No	0	0		Cytoplasm
A0A1P8JGB4	Transcription antitermination factor NusB GN=BWX39_07625	1466	4196	261	1047	42.255	NO_SP	No	0	0		Cytoplasm
A0A1P8JGB5	DUF4468 domain-containing protein GN=BWX39_08205	39	391	381	254	25.222	SP	Yes	0	0		Periplasm
A0A1P8JGB6	Lysine--tRNA ligase GN=lysS	953	10628	73	703	66.654	NO_SP	No	0	0		Cytoplasm
A0A1P8JGB7	DUF5103 domain-containing protein GN=BWX39_07375	128	1146	791	604	48.844	SP	Yes	0	0		Periplasm
A0A1P8JGB8	50S ribosomal protein L7/L12 GN=BWX39_07260	9745	9244	10225	11981	60.8	NO_SP	No	0	0	Yes	Cell surface
A0A1P8JGB9	Alanine--tRNA ligase GN=alaS	3939	17859	0	1212	101.142	NO_SP	No	0	0		Cytoplasm
A0A1P8JGC0	Xaa-Pro aminopeptidase GN=BWX39_08500	89	5768	0	831	67.878	NO_SP	No	0	0		Cytoplasm
A0A1P8JGC2	DNA-binding protein GN=BWX39_07940	221	767	165	89	22.447	NO_SP	No	0	0		Cytoplasm
A0A1P8JGC3	50S ribosomal protein L24 GN=rplX	284	127	220	119	11.372	NO_SP	No	0	0		Cytoplasm
A0A1P8JGC4	Nif3-like dinuclear metal center hexameric protein GN=BWX39_07525	0	802	0	0	29.71	NO_SP	No	0	0		Cytoplasm
A0A1P8JGC9	ABC transporter ATP-binding protein GN=BWX39_08680	0	0	0	72	64.783	NO_SP	No	6	0		IM
A0A1P8JGD4	Metallophosphatase GN=BWX39_08145	304	2069	2151	2028	31.374	SP	Yes	0	0		Periplasm
A0A1P8JGD7	DUF4835 domain-containing protein GN=BWX39_08745	458	1555	2743	2042	36.077	SP	Yes	0	0		Periplasm
A0A1P8JGD8	Protein translocase subunit SecE GN=secE	34	73	0	262	7.386	NO_SP	No	1	0		IM
A0A1P8JGE1	DNA/RNA non-specific endonuclease GN=BWX39_08715	0	233	350	0	40.905	SP	Yes	0	0		Periplasm
A0A1P8JGE2	Beta sliding clamp GN=BWX39_08730	267	2716	270	1785	40.971	NO_SP	No	0	0		Cytoplasm
A0A1P8JGE5	Oxidoreductase GN=BWX39_08720	638	1412	0	1009	27.334	NO_SP	No	0	0		Cytoplasm
A0A1P8JGE6	YigZ family protein GN=BWX39_08765	90	0	0	0	16.769	NO_SP	No	0	0		Cytoplasm
A0A1P8JGE8	Transposase GN=BWX39_08770	0	230	0	61	15.696	NO_SP	No	0	0		Cytoplasm
A0A1P8JGE9	DNA repair protein RecN GN=BWX39_08750	71	1508	0	62	61.748	NO_SP	No	0	0		Cytoplasm
A0A1P8JGF3	DNA polymerase III subunit epsilon GN=BWX39_08735	1826	3090	0	832	33.227	NO_SP	No	0	0		Cytoplasm
A0A1P8JGF5	Uncharacterized protein GN=BWX39_08775	657	1558	0	75	14.234	NO_SP	No	0	0		Cytoplasm
A0A1P8JGF6	RNA polymerase subunit sigma-70 GN=BWX39_08820	0	76	0	230	19.793	NO_SP	No	0	0		Cytoplasm
A0A1P8JGF7	RseA_N domain-containing protein GN=BWX39_08825	39	0	0	97	17.4	NO_SP	No	1	0		IM
A0A1P8JGF8	DUF3127 domain-containing protein GN=BWX39_08725	92	1670	434	663	14.117	NO_SP	No	0	0		Cytoplasm
A0A1P8JGF9	NADH-quinone oxidoreductase subunit C GN=BWX39_08860	2052	5109	0	933	60.81	NO_SP	No	0	0		Cytoplasm
A0A1P8JGG1	Coenzyme A biosynthesis bifunctional protein CoaBC GN=coaBC	73	1643	0	0	44.101	NO_SP	No	0	0		Cytoplasm
A0A1P8JGG2	Cell filamentation protein Fic GN=BWX39_08845	0	422	0	0	42.585	NO_SP	No	0	0		Cytoplasm
A0A1P8JGG3	Nuclease GN=BWX39_08790	186	1665	2229	1079	42.94	SP	Yes	0	0		Periplasm
A0A1P8JGG4	DUF4252 domain-containing protein GN=BWX39_08830	0	431	46	431	16.377	SP	Yes	0	0		Periplasm
A0A1P8JGG5	NADH-quinone oxidoreductase subunit J GN=BWX39_08875	440	321	0	1493	19.529	NO_SP	No	5	0		IM
A0A1P8JGG6	Serine protease GN=BWX39_08755	627	2757	4709	5056	61.285	SP	Yes	0	0		Periplasm
A0A1P8JGG7	NADH-quinone oxidoreductase subunit K GN=nuoK	183	0	0	0	11.449	NO_SP	No	3	0		IM
A0A1P8JGG9	NADH-quinone oxidoreductase subunit H GN=nuoH	942	81	0	550	40.811	NO_SP	No	8	0		IM
A0A1P8JGH1	Peptidase M60 domain-containing protein GN=BWX39_08800	1181	6191	3001	2385	62.794	SP	Yes	0	0	Yes	Cell surface
A0A1P8JGH2	NADH-quinone oxidoreductase subunit N GN=nuoN	1481	116	0	1788	52.787	NO_SP	No	14	0		IM
A0A1P8JGH3	NADH-quinone oxidoreductase subunit A GN=nuoA	0	0	0	38	13.164	NO_SP	No	3	0		IM
A0A1P8JGH4	NADH-quinone oxidoreductase subunit L GN=BWX39_08885	1058	83	0	961	76.47	NO_SP	No	16	0		IM
A0A1P8JGH6	Cell filamentation protein Fic GN=BWX39_08815	190	2499	0	95	58.03	NO_SP	No	0	0		Cytoplasm
A0A1P8JGI0	Peptidase M23 GN=BWX39_08985	199	39	0	1411	61.096	SP	Yes	0	0		Periplasm
A0A1P8JGI1	NADH-quinone oxidoreductase subunit B GN=nuoB	734	786	0	522	32.452	NO_SP	No	0	0		Cytoplasm
A0A1P8JGI3	Secreted protein GN=BWX39_08900	0	74	265	180	22.166	SP	Yes	0	0		Periplasm
A0A1P8JGI5	Lipoprotein signal peptidase GN=lspA	209	39	0	724	25.264	NO_SP	No	4	0		IM
A0A1P8JGI6	NADH-quinone oxidoreductase subunit I GN=BWX39_08870	207	453	0	112	20.7	NO_SP	Yes	0	0		Periplasm
A0A1P8JGI7	NADH dehydrogenase GN=BWX39_08890	1036	82	44	878	55.318	NO_SP	No	14	0		IM
A0A1P8JGI8	Cell filamentation protein Fic GN=BWX39_09040	51	2066	0	81	39.879	NO_SP	No	0	0		Cytoplasm
A0A1P8JGI9	Molecular chaperone DnaK GN=BWX39_09005	0	125	0	0	14.646	NO_SP	No	0	0		Cytoplasm
A0A1P8JGJ1	DKNYY family protein GN=BWX39_09020	1268	1196	2822	2435	21.987	SP	Yes	0	0		Periplasm
A0A1P8JGJ2	DUF6377 domain-containing protein GN=BWX39_08905	77	0	0	230	64.548	SP	Yes	1	0		IM
A0A1P8JGJ4	Isoleucine--tRNA ligase GN=ileS	5143	27439	1047	5501	139.793	NO_SP	No	0	0		Cytoplasm
A0A1P8JGJ8	DUF2723 domain-containing protein GN=BWX39_09045	5090	1462	727	8824	124.938	NO_SP	No	15	0		IM
A0A1P8JGJ9	Fibronectin type-III domain-containing protein GN=BWX39_09060	3928	6682	2511	9789	76.184	SP	Yes	0	0	Yes	Cell surface
A0A1P8JGK0	DNA helicase GN=BWX39_09095	0	832	0	0	103.602	NO_SP	No	0	0		Cytoplasm
A0A1P8JGK1	Peptidase C10 family protein GN=BWX39_09080	5485	9391	11598	13230	92.276	SP	Yes	0	0	Yes	Cell surface
A0A1P8JGK2	OMP_b-brl_2 domain-containing protein GN=BWX39_09025	2256	345	2126	3547	29.068	SP	Yes	0	8		OM
A0A1P8JGK3	Dipeptidase GN=BWX39_08980	6103	9820	16732	8849	62.159	SP	Yes	0	0		Periplasm
A0A1P8JGK4	TIGR00341 family protein GN=BWX39_09065	2400	0	0	2851	49.907	NO_SP	No	7	0		IM
A0A1P8JGK5	Peptidase GN=BWX39_09015	1675	957	365	2396	65.533	SP	Yes	0	0		Periplasm
A0A1P8JGK6	DUF4296 domain-containing protein GN=BWX39_08995	723	285	276	1657	36.637	LIPO	Yes	0	0		Lipoprotein
A0A1P8JGK8	Lipoprotein GN=BWX39_09115	3586	568	3185	6319	54.45	LIPO	Yes	0	0		Lipoprotein
A0A1P8JGL0	S9 family peptidase GN=BWX39_09100	1353	7101	13973	4664	79.231	SP	Yes	0	0		Periplasm
A0A1P8JGL1	Aspartate 1-decarboxylase GN=panD	0	376	0	83	12.715	NO_SP	No	0	0		Cytoplasm
A0A1P8JGL2	AMOP domain protein GN=BWX39_09085	746	1562	1672	2641	41.426	SP	Yes	0	0		Periplasm
A0A1P8JGL3	Glycogen synthase GN=BWX39_09120	255	4908	529	1083	31.443	NO_SP	No	0	0		Cytoplasm
A0A1P8JGL8	DUF1622 domain-containing protein GN=BWX39_09185	324	0	0	0	18.099	NO_SP	No	4	0		IM
A0A1P8JGL9	1-acyl-sn-glycerol-3-phosphate acyltransferase GN=BWX39_09225	388	0	0	0	31.203	NO_SP	No	2	0		IM
A0A1P8JGM0	DNA alkylation repair enzyme GN=BWX39_09135	0	137	0	0	23.934	NO_SP	No	0	0		Cytoplasm
A0A1P8JGM1	HutD family protein GN=BWX39_09200	134	1841	451	361	19.347	NO_SP	No	0	0		Cytoplasm
A0A1P8JGM3	DNA-binding protein GN=BWX39_09190	275	133	0	176	8.419	NO_SP	No	0	0		Cytoplasm
A0A1P8JGM4	Pantothenate synthetase GN=panC	0	711	0	120	32.08	NO_SP	No	0	0		Cytoplasm
A0A1P8JGM5	Halomucin GN=BWX39_09090	2131	2601	3234	5027	80.218	SP	Yes	0	0		Periplasm
A0A1P8JGM6	Clp protease ClpC GN=BWX39_09105	2644	2761	0	244	94.106	NO_SP	No	0	0		Cytoplasm
A0A1P8JGM7	DUF4369 domain-containing protein GN=BWX39_09240	811	265	49	1351	32.408	LIPO	Yes	0	0		Lipoprotein
A0A1P8JGM8	DUF2178 domain-containing protein GN=BWX39_09245	257	0	47	130	16.096	NO_SP	No	4	0		IM
A0A1P8JGM9	VWFA domain-containing protein GN=BWX39_09280	200	370	0	2258	37.921	NO_SP	No	3	0		IM
A0A1P8JGN0	DUF2058 family protein GN=BWX39_09205	0	53	0	0	14.183	NO_SP	No	0	0		Cytoplasm
A0A1P8JGN1	Serine/threonine protein phosphatase GN=BWX39_09230	641	0	0	383	44.297	NO_SP	No	4	0		IM
A0A1P8JGN2	DUF58 domain-containing protein GN=BWX39_09265	509	320	0	1739	33.453	NO_SP	No	0	0		Cytoplasm
A0A1P8JGN3	DNA polymerase III subunit gamma/tau GN=dnaX	161	1376	0	302	66.65	NO_SP	No	0	0		Cytoplasm
A0A1P8JGN4	Polyketide cyclase GN=BWX39_09140	0	44	0	307	15.588	NO_SP	No	0	0		Cytoplasm
A0A1P8JGN5	Band 7 protein GN=BWX39_09195	16294	7023	2524	33937	35.701	NO_SP	No	2	0		IM
A0A1P8JGN6	Ferritin GN=BWX39_09170	327	4083	1801	584	18.775	NO_SP	No	0	0		Cytoplasm
A0A1P8JGN8	S-adenosylmethionine tRNA ribosyltransferase GN=BWX39_09300	75	2022	0	0	47.857	NO_SP	No	0	0		Cytoplasm
A0A1P8JGN9	Phosphatase PAP2 family protein GN=BWX39_09295	258	92	0	564	25.905	NO_SP	No	6	0		IM
A0A1P8JGP0	DUF4381 domain-containing protein GN=BWX39_09270	849	217	0	1625	40.011	SP	Yes	2	0		IM
A0A1P8JGP1	Aerotolerance regulator BatC GN=BWX39_09285	218	0	0	1144	26.013	SP	Yes	0	0		Periplasm
A0A1P8JGP2	Oxidoreductase GN=BWX39_09315	0	345	170	0	19.821	SP	Yes	0	0		Periplasm
A0A1P8JGP3	DNA mismatch repair protein GN=BWX39_09305	78	1067	0	211	45.607	NO_SP	No	0	0		Cytoplasm
A0A1P8JGP4	ATPase GN=BWX39_09260	254	2254	271	1234	37.007	NO_SP	No	0	0		Cytoplasm
A0A1P8JGP5	Peptidase GN=BWX39_09210	1659	809	0	8077	48.614	NO_SP	Yes	0	0		Cytoplasm
A0A1P8JGP6	Dihydroorotase GN=BWX39_09235	0	1188	0	97	50.75	NO_SP	No	0	0		Cytoplasm
A0A1P8JGP7	Hypoth_Ymh domain-containing protein GN=BWX39_09380	102	0	0	0	135.155	NO_SP	No	0	0		Cytoplasm
A0A1P8JGP8	NAD metabolism ATPase/kinase GN=BWX39_09350	211	3748	0	72	57.038	NO_SP	No	0	0		Cytoplasm
A0A1P8JGQ0	NADP-dependent malic enzyme GN=BWX39_09335	962	7327	1968	109	84.774	NO_SP	No	0	0		Cytoplasm
A0A1P8JGQ1	RelA/SpoT family protein GN=BWX39_09345	1262	1807	0	778	84.413	NO_SP	No	0	0		Cytoplasm
A0A1P8JGQ2	DNA-binding protein GN=BWX39_09355	63	514	0	0	30.949	NO_SP	No	0	0		Cytoplasm
A0A1P8JGQ3	T9SS C-terminal target domain-containing protein GN=BWX39_09365	2344	6395	8298	9211	113.108	SP	Yes	0	0	Yes	Cell surface
A0A1P8JGQ4	Glutamine-dependent NAD(+) synthetase GN=nadE	777	9398	2338	2146	73.49	NO_SP	No	0	0		Cytoplasm
A0A1P8JGQ5	Aerotolerance regulator BatA GN=BWX39_09275	1628	550	0	2226	35.861	NO_SP	No	3	0		IM
A0A1P8JGQ6	Aerotolerance regulator BatD GN=BWX39_09290	1783	1579	239	9967	95.631	SP	Yes	4	0		IM
A0A1P8JGQ8	50S ribosomal protein L27 GN=rpmA	323	123	0	0	10.36	NO_SP	No	0	0		Cytoplasm
A0A1P8JGR0	AAA domain-containing protein GN=BWX39_09475	459	1368	0	0	92.867	NO_SP	No	0	0		Cytoplasm
A0A1P8JGR3	DUF481 domain-containing protein GN=BWX39_09385	459	0	317	253	33.982	NO_SP	Yes	0	12		OM
A0A1P8JGR5	Carbohydrate-binding domain-containing protein GN=BWX39_09325	6884	12905	11349	19327	68.623	NO_SP	Yes	0	0		Periplasm
A0A1P8JGR6	TetR family transcriptional regulator GN=BWX39_09340	50	636	0	137	24.315	NO_SP	No	0	0		Cytoplasm
A0A1P8JGR7	Phenylalanine--tRNA ligase beta subunit GN=pheT	1575	15212	2165	1648	93.149	NO_SP	No	0	0		Cytoplasm
A0A1P8JGR8	Oxidoreductase GN=BWX39_09510	304	637	0	33	37.29	NO_SP	No	0	0		Cytoplasm
A0A1P8JGR9	McrBC 5-methylcytosine restriction system component GN=BWX39_09480	0	55	0	0	51.28	NO_SP	No	0	0		Cytoplasm
A0A1P8JGS0	Probable butyrate kinase GN=buk	383	2471	0	152	39.433	NO_SP	No	0	0		Cytoplasm
A0A1P8JGS2	Peptidase M64 GN=BWX39_09515	928	2390	3959	2139	49.629	SP	Yes	0	0		Periplasm
A0A1P8JGS3	50S ribosomal protein L21 GN=rplU	101	99	0	68	11.713	NO_SP	No	0	0		Cytoplasm
A0A1P8JGS4	DUF4421 domain-containing protein GN=BWX39_09505	969	0	152	310	46.363	SP	Yes	0	12		OM
A0A1P8JGS5	Uncharacterized protein GN=BWX39_09375	33	0	0	56	23.08	NO_SP	No	1	0		IM
A0A1P8JGS6	SlyB protein GN=BWX39_09390	176	102	555	135	15.526	SP	Yes	0	0		Periplasm
A0A1P8JGS7	Energy transducer TonB GN=BWX39_09575	0	0	0	115	30.031	NO_SP	No	1	0		IM
A0A1P8JGS8	LPS export ABC transporter periplasmic protein LptC GN=BWX39_09615	182	0	0	437	25.724	LIPO	Yes	0	0		Lipoprotein
A0A1P8JGS9	Phosphate butyryltransferase GN=BWX39_09530	238	742	74	0	33.453	NO_SP	No	0	0		Cytoplasm
A0A1P8JGT0	RE_BsaWI domain-containing protein GN=BWX39_09590	63	0	0	0	26.727	NO_SP	No	0	0		Cytoplasm
A0A1P8JGT1	DUF3308 domain-containing protein GN=BWX39_09580	1643	123	1791	2342	34.115	SP	Yes	0	14		OM
A0A1P8JGT4	Hydrolase TatD GN=BWX39_09560	0	1421	0	0	29.48	NO_SP	No	0	0		Cytoplasm
A0A1P8JGT5	Xylanase GN=BWX39_09500	159	866	796	636	36.53	SP	Yes	0	0		Periplasm
A0A1P8JGT6	Isoprenyl synthetase GN=BWX39_09570	250	3625	86	232	37.319	NO_SP	No	0	0		Cytoplasm
A0A1P8JGT7	Protein translocase subunit SecA GN=secA	9180	22723	33	1495	129.003	NO_SP	No	0	0		Cytoplasm
A0A1P8JGT8	50S ribosomal protein L28 GN=rpmB	1322	0	0	0	9.986	NO_SP	No	0	0		Cytoplasm
A0A1P8JGT9	Peptidylprolyl isomerase GN=BWX39_09605	6604	6257	875	37319	79.577	NO_SP	No	1	0		IM
A0A1P8JGU0	Cytidylate kinase GN=cmk	64	1857	131	55	26.066	NO_SP	No	0	0		Cytoplasm
A0A1P8JGU2	Long-chain fatty acid transport protein GN=BWX39_09620	2535	1090	3514	2456	48.57	SP	Yes	0	14		OM
A0A1P8JGU3	Probable transcriptional regulatory protein BWX39_09540 GN=BWX39_09540	789	4892	138	90	27.49	NO_SP	No	0	0		Cytoplasm
A0A1P8JGU5	Phage integrase family protein GN=BWX39_09565	0	969	0	0	27.015	NO_SP	No	0	0		Cytoplasm
A0A1P8JGU6	Piwi domain-containing protein GN=BWX39_09675	41	61	0	0	54.732	NO_SP	No	0	0		Cytoplasm
A0A1P8JGU7	tRNA(Ile)-lysidine synthase GN=tilS	0	434	0	154	53.173	NO_SP	No	0	0		Cytoplasm
A0A1P8JGU8	DUF4295 domain-containing protein GN=BWX39_09690	62	0	0	0	5.789	NO_SP	No	0	0		Cytoplasm
A0A1P8JGV0	4-diphosphocytidyl-2-C-methyl-D-erythritol kinase GN=ispE	36	1093	0	42	30.406	NO_SP	No	0	0		Cytoplasm
A0A1P8JGV2	Phage tail protein GN=BWX39_09670	1784	0	0	783	189.275	NO_SP	No	1	0		IM
A0A1P8JGV3	DUF421 domain-containing protein GN=BWX39_09715	286	43	0	522	26.247	NO_SP	No	3	0		IM
A0A1P8JGV4	Hemolysin GN=BWX39_09610	604	448	0	431	47.775	NO_SP	No	3	0		IM
A0A1P8JGV5	DUF4105 domain-containing protein GN=BWX39_09625	481	0	0	1648	46.29	SP	Yes	5	0		IM
A0A1P8JGV6	YihY/virulence factor BrkB family protein GN=BWX39_09735	662	196	0	1833	51.5	NO_SP	No	6	0		IM
A0A1P8JGV7	CDP-alcohol phosphatidyltransferase GN=BWX39_09820	649	97	0	2253	36.937	NO_SP	No	6	0		IM
A0A1P8JGV8	Cell envelope biogenesis protein LolA GN=BWX39_09740	609	3858	3129	3379	22.629	SP	Yes	0	0		Periplasm
A0A1P8JGV9	Collagen-binding protein GN=BWX39_09785	1651	198	2647	1216	96.878	SP	Yes	0	26		OM
A0A1P8JGW0	GLPGLI family protein GN=BWX39_09790	3144	2472	7242	3774	32.539	SP	Yes	0	0		Periplasm
A0A1P8JGW1	Replicative DNA helicase GN=BWX39_09710	495	0	0	0	56.402	NO_SP	No	0	0		Cytoplasm
A0A1P8JGW2	Molecular chaperone HtpG GN=BWX39_09730	5619	20535	1749	2234	78.369	NO_SP	No	0	0		Cytoplasm
A0A1P8JGW3	50S ribosomal protein L33 GN=rpmG	40	0	0	0	7.262	NO_SP	No	0	0		Cytoplasm
A0A1P8JGW4	ATP-binding protein GN=BWX39_09800	1245	181	0	1235	26.338	NO_SP	No	0	0		Cytoplasm
A0A1P8JGW6	Transmembrane protein GN=BWX39_09805	588	0	0	66	52.632	NO_SP	No	12	0		IM
A0A1P8JGW8	Alkaline phosphatase family protein GN=BWX39_09870	3997	4985	8537	3061	55.378	SP	Yes	0	0		Periplasm
A0A1P8JGX0	Peptidase M20 GN=BWX39_09845	2497	16498	4255	2785	51.115	NO_SP	No	0	0		Cytoplasm
A0A1P8JGX2	Dipeptidyl carboxypeptidase II GN=BWX39_09855	3411	9000	13075	6430	81.098	SP	Yes	0	0		Periplasm
A0A1P8JGX3	Carboxypeptidase-like regulatory domain-containing protein GN=BWX39_09835	3335	1371	2929	4313	99.57	SP	Yes	0	16		OM
A0A1P8JGX4	GLPGLI family protein GN=BWX39_09795	231	117	1575	215	33.907	SP	Yes	0	0		Periplasm
A0A1P8JGX5	rRNA large subunit methyltransferase I GN=BWX39_09755	484	4522	0	0	45.073	NO_SP	No	0	0		Cytoplasm
A0A1P8JGX6	FMN_bind domain-containing protein GN=BWX39_09925	558	0	0	562	39.997	SP	Yes	5	0		IM
A0A1P8JGX7	5-nitroimidazole antibiotic resistance protein GN=BWX39_09860	0	157	0	0	18.666	NO_SP	No	0	0		Cytoplasm
A0A1P8JGX8	Haloacid dehalogenase GN=BWX39_09825	0	549	0	45	26.554	NO_SP	No	0	0		Cytoplasm
A0A1P8JGY0	TPR_21 domain-containing protein GN=BWX39_09895	3869	2647	716	11540	24.899	NO_SP	No	1	0		IM
A0A1P8JGY1	Thioredoxin reductase GN=BWX39_09885	336	9693	1451	2436	33.911	NO_SP	No	0	0		Cytoplasm
A0A1P8JGY2	Inositol-3-phosphate synthase GN=BWX39_09830	110	7015	466	1594	49.05	NO_SP	No	0	0		Cytoplasm
A0A1P8JGY3	COesterase domain-containing protein GN=BWX39_09905	0	503	0	53	14.995	NO_SP	No	0	0		Cytoplasm
A0A1P8JGY6	DNA-binding protein GN=BWX39_09975	73	43	0	0	10.43	NO_SP	No	0	0		Cytoplasm
A0A1P8JGY7	Deoxynucleoside kinase GN=BWX39_09875	309	150	0	228	24.396	NO_SP	No	0	0		Cytoplasm
A0A1P8JGY8	Lipoprotein GN=BWX39_09910	57	51	45	524	18.802	LIPO	Yes	0	0		Lipoprotein
A0A1P8JGY9	Ribosomal RNA small subunit methyltransferase G GN=rsmG	121	906	0	0	23.583	NO_SP	No	0	0		Cytoplasm
A0A1P8JGZ0	MBL fold hydrolase GN=BWX39_09950	33	371	52	123	24.271	NO_SP	No	0	0		Cytoplasm
A0A1P8JGZ1	Gliding motility protein GldN GN=BWX39_09960	96	457	315	403	20.09	SP	Yes	0	0		Periplasm
A0A1P8JGZ2	DUF3298 domain-containing protein GN=BWX39_09940	353	44	0	748	29.14	LIPO	Yes	0	0		Lipoprotein
A0A1P8JGZ3	Deoxynucleoside kinase GN=BWX39_09880	82	52	0	0	24.291	NO_SP	No	0	0		Cytoplasm
A0A1P8JGZ5	6,7-dimethyl-8-ribityllumazine synthase GN=ribH	0	790	107	130	17.172	NO_SP	No	0	0		Cytoplasm
A0A1P8JGZ6	3-methyl-2-oxobutanoate hydroxymethyltransferase GN=panB	0	897	64	166	29.475	NO_SP	No	0	0		Cytoplasm
A0A1P8JH02	Phosphatase GN=BWX39_09935	0	1015	0	0	23.551	NO_SP	No	0	0		Cytoplasm
A0A1P8JH04	Lipoyl synthase GN=lipA	2136	1380	0	125	68.939	NO_SP	No	0	0		Cytoplasm
A0A1P8JH05	Crossover junction endodeoxyribonuclease RuvC GN=ruvC	35	0	0	0	21.482	NO_SP	No	0	0		Cytoplasm
A0A1P8JH06	Ribosomal protein S12 methylthiotransferase RimO GN=rimO	205	94	0	34	50.59	NO_SP	No	0	0		Cytoplasm
A0A1P8JH07	GNAT family N-acetyltransferase GN=BWX39_10090	49	0	0	0	39.549	NO_SP	No	0	0		Cytoplasm
A0A1P8JH12	DNA-binding protein GN=BWX39_09970	1026	186	0	354	42.607	NO_SP	No	1	0		IM
A0A1P8JH13	Signal recognition particle receptor FtsY GN=ftsY	692	137	404	0	34.669	NO_SP	No	0	0		Cytoplasm
A0A1P8JH15	3-oxoacyl-[acyl-carrier-protein] reductase GN=BWX39_10145	209	9285	2947	2008	25.995	NO_SP	No	0	0		Cytoplasm
A0A1P8JH17	dTTP/UTP pyrophosphatase GN=BWX39_10110	0	1647	125	462	21.719	NO_SP	No	0	0		Cytoplasm
A0A1P8JH19	Gamma carbonic anhydrase family protein GN=BWX39_10115	0	100	0	0	18.191	NO_SP	No	0	0		Cytoplasm
A0A1P8JH21	Lipoprotein GN=BWX39_10025	0	0	0	260	20.141	LIPO	Yes	0	0		Lipoprotein
A0A1P8JH22	Peptidase S41 GN=BWX39_10105	2076	3323	5808	3513	55.919	SP	Yes	0	0		Periplasm
A0A1P8JH24	DUF4348 domain-containing protein GN=BWX39_10125	1028	1021	436	4148	32.81	LIPO	Yes	0	0		Lipoprotein
A0A1P8JH26	ABC transporter permease GN=BWX39_10175	310	37	0	192	43.628	NO_SP	No	6	0		IM
A0A1P8JH27	ABC transporter permease GN=BWX39_10170	80	0	0	148	49.339	NO_SP	No	6	0		IM
A0A1P8JH28	Lipoate--protein ligase GN=BWX39_10135	0	214	0	0	28.896	NO_SP	No	0	0		Cytoplasm
A0A1P8JH29	Cytochrome C oxidase assembly protein GN=BWX39_10200	490	0	0	1169	42.811	NO_SP	No	9	0		IM
A0A1P8JH30	NAD(P)-dependent oxidoreductase GN=BWX39_10160	894	5856	51	1038	27.34	NO_SP	No	0	0		Cytoplasm
A0A1P8JH31	NADP oxidoreductase GN=BWX39_10095	0	1121	0	0	28.761	NO_SP	No	0	0		Cytoplasm
A0A1P8JH32	Alkaline protease GN=BWX39_10185	2714	507	98	858	54.618	SP	Yes	0	4		OM
A0A1P8JH33	SAM-dependent methyltransferase GN=BWX39_10085	498	71	0	1576	30.088	NO_SP	No	2	0		IM
A0A1P8JH34	3-deoxy-D-manno-octulosonate 8-phosphate phosphatase GN=BWX39_10100	0	685	0	144	19.51	NO_SP	No	0	0		Cytoplasm
A0A1P8JH35	Phenylalanine--tRNA ligase alpha subunit GN=pheS	512	3668	199	350	39.71	NO_SP	No	0	0		Cytoplasm
A0A1P8JH36	RNA pseudouridine synthase GN=BWX39_10150	0	646	0	0	25.255	NO_SP	No	0	0		Cytoplasm
A0A1P8JH37	DUF4491 domain-containing protein GN=BWX39_10220	53	0	0	90	12.047	NO_SP	No	3	0		IM
A0A1P8JH38	Ribosomal RNA large subunit methyltransferase H GN=rlmH	0	681	0	259	18.012	NO_SP	No	0	0		Cytoplasm
A0A1P8JH40	Transcription termination factor Rho GN=rho	982	9372	0	0	75.387	NO_SP	No	0	0		Cytoplasm
A0A1P8JH42	TetR family transcriptional regulator GN=BWX39_10140	399	1498	58	837	23.729	NO_SP	No	0	0		Cytoplasm
A0A1P8JH44	Phosphoglycolate phosphatase GN=BWX39_10155	0	0	0	38	9.892	NO_SP	No	2	0		IM
A0A1P8JH45	Hemolysin secretion protein D GN=BWX39_10180	354	195	0	236	35.681	NO_SP	No	1	0		IM
A0A1P8JH46	Cobalamin biosynthesis protein CobW GN=BWX39_10205	2087	373	0	169	47.621	NO_SP	No	0	0		Cytoplasm
A0A1P8JH47	30S ribosomal protein S1 GN=BWX39_10285	6663	13240	963	660	66.131	NO_SP	No	0	0		Cytoplasm
A0A1P8JH48	DUF3883 domain-containing protein GN=BWX39_10280	0	145	0	368	25.033	NO_SP	No	0	0		Cytoplasm
A0A1P8JH49	SsrA-binding protein GN=smpB	0	321	0	0	18.867	NO_SP	No	0	0		Cytoplasm
A0A1P8JH50	Peptidoglycan hydrolase GN=BWX39_10295	669	472	2956	598	35.761	SP	Yes	0	0		Periplasm
A0A1P8JH51	Glutamate mutase epsilon subunit GN=glmE	255	52	0	132	53.988	NO_SP	No	0	0		Cytoplasm
A0A1P8JH52	Cytochrome ubiquinol oxidase subunit I GN=BWX39_10195	2522	110	0	2083	57.439	NO_SP	No	9	0		IM
A0A1P8JH53	DHH family phosphoesterase GN=BWX39_10250	0	1918	346	334	39.769	NO_SP	No	0	0		Cytoplasm
A0A1P8JH54	Peptidylprolyl isomerase GN=BWX39_10210	1061	2541	3097	1139	25.436	SP	Yes	0	0		Periplasm
A0A1P8JH55	Replication protein RepB GN=BWX39_10265	86	1515	58	408	45.538	NO_SP	No	0	0		Cytoplasm
A0A1P8JH56	L-serine dehydratase GN=BWX39_10240	0	105	0	0	44.426	NO_SP	No	0	0		Cytoplasm
A0A1P8JH57	Lantibiotic ABC transporter GN=BWX39_10330	33	180	0	0	36.606	NO_SP	No	0	0		Cytoplasm
A0A1P8JH58	Permease GN=BWX39_10370	143	0	0	44	36.055	NO_SP	No	11	0		IM
A0A1P8JH59	Nucleotidyltransferase GN=BWX39_10255	512	4418	797	1007	34.178	NO_SP	No	0	0		Cytoplasm
A0A1P8JH60	Acyl-CoA synthetase GN=BWX39_10325	0	518	0	0	12.167	NO_SP	No	0	0		Cytoplasm
A0A1P8JH62	Fumarate hydratase GN=BWX39_10335	0	75	39	0	30.403	NO_SP	No	0	0		Cytoplasm
A0A1P8JH63	Glutamate mutase sigma subunit GN=glmS	134	799	83	79	14.974	NO_SP	No	0	0		Cytoplasm
A0A1P8JH64	DUF4375 domain-containing protein GN=BWX39_10270	81	524	0	59	19.342	NO_SP	No	0	0		Cytoplasm
A0A1P8JH65	Methylaspartate ammonia-lyase GN=BWX39_10315	351	3557	347	106	45.754	NO_SP	No	0	0		Cytoplasm
A0A1P8JH68	Na(+)-translocating NADH-quinone reductase subunit B GN=nqrB	700	240	0	3972	41.903	NO_SP	No	10	0		IM
A0A1P8JH69	RNA polymerase subunit sigma GN=BWX39_10390	1007	393	0	529	33.11	NO_SP	No	0	0		Cytoplasm
A0A1P8JH70	DNA mismatch repair protein MutL GN=BWX39_10305	0	1057	0	0	50.442	NO_SP	No	0	0		Cytoplasm
A0A1P8JH72	Na(+)-translocating NADH-quinone reductase subunit E GN=nqrE	35	0	0	180	22.734	NO_SP	No	6	0		IM
A0A1P8JH73	Dipeptidyl-peptidase GN=BWX39_10355	4868	8348	26409	10463	80.888	SP	Yes	0	0		Periplasm
A0A1P8JH74	3-methylaspartate ammonia-lyase GN=BWX39_10320	832	3674	344	373	50.757	NO_SP	No	0	0		Cytoplasm
A0A1P8JH75	Phosphoribosylamine--glycine ligase GN=purD	46	4709	249	85	45.748	NO_SP	No	0	0		Cytoplasm
A0A1P8JH76	OMP_b-brl_2 domain-containing protein GN=BWX39_10455	3474	829	2890	2535	21.522	SP	Yes	0	8		OM
A0A1P8JH77	Fumarate hydratase GN=BWX39_10340	0	191	0	0	20.135	NO_SP	No	0	0	Yes	Cell surface
A0A1P8JH78	DUF4369 domain-containing protein GN=BWX39_10500	1235	6267	3135	7011	34.647	SP	Yes	0	0		Periplasm
A0A1P8JH79	OMP_b-brl_2 domain-containing protein GN=BWX39_10450	3104	1190	3612	3854	21.526	SP	Yes	0	8		OM
A0A1P8JH80	Serine hydroxymethyltransferase GN=glyA	1779	26388	4998	5206	46.918	NO_SP	No	0	0		Cytoplasm
A0A1P8JH81	DUF2500 domain-containing protein GN=BWX39_10465	113	0	0	227	7.243	NO_SP	No	1	0		IM
A0A1P8JH82	Polysaccharide biosynthesis protein GN=BWX39_10360	1278	42	0	515	56.414	NO_SP	No	14	0		IM
A0A1P8JH84	Diguanylate cyclase GN=BWX39_10520	128	877	0	981	60.428	NO_SP	No	0	0		Cytoplasm
A0A1P8JH85	Na(+)-translocating NADH-quinone reductase subunit F GN=nqrF	954	1706	0	1556	47.669	NO_SP	No	1	0		IM
A0A1P8JH87	Na(+)-translocating NADH-quinone reductase subunit A GN=nqrA	1776	831	40	2198	49.458	NO_SP	No	0	0		Cytoplasm
A0A1P8JH88	S9 family peptidase GN=BWX39_10380	3100	11449	23602	13465	83.226	SP	Yes	0	0		Periplasm
A0A1P8JH91	Na(+)-translocating NADH-quinone reductase subunit C GN=nqrC	276	409	0	602	26.124	NO_SP	No	1	0		IM
A0A1P8JH92	WG repeat-containing protein GN=BWX39_10535	0	0	34	115	20.067	LIPO	Yes	0	0		Lipoprotein
A0A1P8JH93	Omp85 domain-containing protein GN=BWX39_10610	1882	211	2849	3797	87.706	LIPO	Yes	0	16		OM
A0A1P8JH94	Aspartate carbamoyltransferase regulatory chain GN=pyrI	0	1108	0	0	17.273	NO_SP	No	0	0		Cytoplasm
A0A1P8JH95	DUF490 domain-containing protein GN=BWX39_10440	359	0	0	1397	165.544	NO_SP	No	1	0		IM
A0A1P8JH97	Probable GTP-binding protein EngB GN=engB	33	725	0	73	23.194	NO_SP	No	0	0		Cytoplasm
A0A1P8JH98	OmpH family outer membrane protein GN=BWX39_10470	1366	1371	302	3798	21.949	LIPO	Yes	0	0		Lipoprotein
A0A1P8JH99	ABC transporter GN=BWX39_10580	0	90	0	0	68.981	NO_SP	No	0	0		Cytoplasm
A0A1P8JHA0	Phosphoglucosamine mutase GN=BWX39_10570	1013	10659	154	310	50.318	NO_SP	No	0	0		Cytoplasm
A0A1P8JHA1	NMT1 domain-containing protein GN=BWX39_10595	68	39	0	1036	34.192	SP	Yes	0	0		Periplasm
A0A1P8JHA2	Aspartate carbamoyltransferase GN=pyrB	62	2747	0	0	36.192	NO_SP	No	0	0		Cytoplasm
A0A1P8JHA5	TonB-dependent receptor GN=BWX39_10560	4532	1254	1646	4318	90.342	SP	Yes	0	22		OM
A0A1P8JHA6	Methionine aminopeptidase GN=map	0	349	0	0	32.574	NO_SP	No	0	0		Cytoplasm
A0A1P8JHA7	OmpA-like domain-containing protein GN=BWX39_10630	3745	2574	5512	3243	23.362	LIPO	Yes	0	0		Lipoprotein
A0A1P8JHA8	ATP-binding protein GN=BWX39_10530	33	0	0	0	46.326	NO_SP	No	0	0		Cytoplasm
A0A1P8JHA9	Proline--tRNA ligase GN=proS	2463	4816	941	1864	56.898	NO_SP	No	0	0		Cytoplasm
A0A1P8JHB0	Ferrous iron transport protein B GN=BWX39_10640	477	0	0	111	92.463	NO_SP	No	7	0		IM
A0A1P8JHB1	Competence protein GN=BWX39_10550	141	1412	0	786	19.362	NO_SP	No	0	0		Cytoplasm
A0A1P8JHB2	Patatin family protein GN=BWX39_10650	171	499	0	0	32.372	NO_SP	No	0	0		Cytoplasm
A0A1P8JHB3	DUF4827 domain-containing protein GN=BWX39_10565	2605	849	2848	3853	23.794	LIPO	Yes	0	0		Lipoprotein
A0A1P8JHB4	Glycosyl hydrolase family 25 GN=BWX39_10725	732	621	126	1071	28.654	SP	Yes	0	0		Periplasm
A0A1P8JHB5	Cell filamentation protein Fic GN=BWX39_10685	32	325	0	0	37.997	NO_SP	No	0	0		Cytoplasm
A0A1P8JHB6	RNA methyltransferase GN=BWX39_10615	0	1359	0	242	27.883	NO_SP	No	0	0		Cytoplasm
A0A1P8JHB7	TPR_REGION domain-containing protein GN=BWX39_10600	0	437	0	66	83.216	NO_SP	No	0	0		Cytoplasm
A0A1P8JHB8	DNA repair protein RadA GN=radA	94	0	0	0	49.916	NO_SP	No	0	0		Cytoplasm
A0A1P8JHB9	Rubrerythrin GN=BWX39_10680	353	5038	417	189	24.91	NO_SP	No	0	0		Cytoplasm
A0A1P8JHC1	Formate acetyltransferase GN=BWX39_10705	4835	43803	13134	6922	84.95	NO_SP	No	0	0		Cytoplasm
A0A1P8JHC2	Lipoprotein GN=BWX39_10785	767	379	1537	1116	30.983	LIPO	Yes	0	0		Lipoprotein
A0A1P8JHC3	Uridine kinase GN=udk	135	241	41	0	23.941	NO_SP	No	0	0		Cytoplasm
A0A1P8JHC5	MBL fold hydrolase GN=BWX39_10605	0	308	0	0	30.297	NO_SP	No	0	0		Cytoplasm
A0A1P8JHC6	ABC transporter permease GN=BWX39_10620	238	0	0	37	22.123	NO_SP	No	4	0		IM
A0A1P8JHC7	Anaerobic ribonucleoside-triphosphate reductase GN=BWX39_10655	1441	1918	0	999	81.451	NO_SP	No	0	0		Cytoplasm
A0A1P8JHC8	Amino acid permease GN=BWX39_10740	968	0	0	281	24.24	NO_SP	No	6	0		IM
A0A1P8JHC9	Penicillin-binding protein GN=BWX39_10645	79	483	1700	227	41.058	SP	Yes	0	0		Periplasm
A0A1P8JHD0	DNA glycosylase GN=BWX39_10750	0	976	0	41	22.706	NO_SP	No	0	0		Cytoplasm
A0A1P8JHD1	DUF5689 domain-containing protein GN=BWX39_10765	7606	1750	2097	3288	48.922	LIPO	Yes	0	0		Lipoprotein
A0A1P8JHD3	Anaerobic ribonucleoside-triphosphate reductase activating protein GN=BWX39_10660	0	41	0	0	18.058	NO_SP	No	0	0		Cytoplasm
A0A1P8JHD4	Type II pantothenate kinase GN=BWX39_10815	57	977	0	216	29.669	NO_SP	No	0	0		Cytoplasm
A0A1P8JHD6	Sodium:solute symporter GN=BWX39_10810	108	0	0	0	53.231	NO_SP	No	13	0		IM
A0A1P8JHD7	Acyl dehydratase GN=BWX39_10695	307	3965	616	497	17.996	NO_SP	No	0	0		Cytoplasm
A0A1P8JHD9	30S ribosomal protein S16 GN=rpsP	909	1643	423	175	20.314	NO_SP	No	0	0		Cytoplasm
A0A1P8JHE0	Integration host factor subunit beta GN=BWX39_10820	316	546	53	64	10.256	NO_SP	No	0	0		Cytoplasm
A0A1P8JHE2	TonB-dependent receptor GN=BWX39_10830	6247	2287	11215	4190	93.515	SP	Yes	0	22		OM
A0A1P8JHE3	Hemin-binding protein GN=BWX39_10790	11888	21199	22964	43850	70.941	SP	Yes	0	0	Yes	Cell surface
A0A1P8JHE4	Zinc ribbon domain-containing protein GN=BWX39_10720	974	435	0	2817	47.781	NO_SP	No	1	0		IM
A0A1P8JHE7	Histidine phosphatase family protein GN=BWX39_10735	0	224	0	0	19.795	NO_SP	No	0	0		Cytoplasm
A0A1P8JHE8	TonB-dependent receptor GN=BWX39_10760	12956	2182	3189	4158	97.922	SP	Yes	0	22		OM
A0A1P8JHE9	DNA-binding protein GN=BWX39_10770	5294	1113	1284	3187	36.165	LIPO	Yes	0	0		Lipoprotein
A0A1P8JHF3	Endonuclease GN=BWX39_10780	73	0	343	0	36.002	LIPO	Yes	0	0		Lipoprotein
A0A1P8JHF7	Ribonuclease E/G GN=BWX39_10825	1121	4237	208	658	60.229	NO_SP	No	0	0		Cytoplasm
A0A1P8JHF8	Glutathione peroxidase GN=BWX39_10795	324	3666	999	1223	21.398	NO_SP	No	0	0		Cytoplasm
A0A1P8JHG0	Zinc ribbon domain-containing protein GN=BWX39_10835	280	0	0	68	43.573	NO_SP	Yes	5	0		IM
A0A1P8JHG3	Protease GN=BWX39_10840	0	56	0	0	73.455	NO_SP	No	0	0		Cytoplasm
A0A1P8JHH4	TetR/AcrR family transcriptional regulator GN=BWX39_11065	203	268	0	146	27.592	NO_SP	No	0	0		Cytoplasm
A0A1P8JHJ2	N-6 DNA methylase GN=BWX39_11225	928	4459	0	224	77.206	NO_SP	No	0	0		Cytoplasm
A0A1P8JHJ3	Transcriptional regulator GN=BWX39_11045	90	0	0	0	39.725	NO_SP	No	6	0		IM
A0A1P8JHJ4	Serine/threonine protein phosphatase GN=BWX39_11190	0	162	0	0	25.293	NO_SP	No	0	0		Cytoplasm
A0A1P8JHJ7	Leucine-rich repeat domain-containing protein GN=BWX39_11080	451	316	831	169	30.351	SP	Yes	0	0	Yes	Cell surface
A0A1P8JHJ8	DUF853 family protein GN=BWX39_11195	1105	6338	0	1675	208.476	NO_SP	No	0	0		Cytoplasm
A0A1P8JHK0	CULLIN_2 domain-containing protein GN=BWX39_11200	2081	951	0	98	60.38	NO_SP	No	0	0		Cytoplasm
A0A1P8JHK1	PD-(D/E)XK nuclease superfamily protein GN=BWX39_11275	0	72	0	0	43.586	NO_SP	No	0	0		Cytoplasm
A0A1P8JHK2	DUF1998 domain-containing protein GN=BWX39_11210	271	416	0	0	84.026	NO_SP	No	0	0		Cytoplasm
A0A1P8JHK3	Mobilization protein GN=BWX39_11110	0	0	0	37	16.2	NO_SP	No	0	0		Cytoplasm
A0A1P8JHK4	Abortive phage resistance protein GN=BWX39_11160	339	966	0	66	37.74	NO_SP	No	0	0		Cytoplasm
A0A1P8JHL4	CpXC domain-containing protein GN=BWX39_11215	35	406	0	0	26.556	NO_SP	No	0	0		Cytoplasm
A0A1P8JHL6	Protein kinase GN=BWX39_11205	984	5247	0	615	159.155	NO_SP	No	0	0		Cytoplasm
A0A1P8JHL9	Bacteriocin GN=BWX39_11395	253	1074	114	61	60.778	NO_SP	No	0	0		Cytoplasm
A0A1P8JHM2	DUF1896 domain-containing protein GN=BWX39_11295	102	531	0	34	17.515	NO_SP	No	0	0		Cytoplasm
A0A1P8JHM3	Restriction endonuclease subunit S GN=BWX39_11220	95	1473	54	386	53.277	NO_SP	No	0	0		Cytoplasm
A0A1P8JHM6	DUF1016 domain-containing protein GN=BWX39_11280	36	701	0	60	48.955	NO_SP	No	0	0		Cytoplasm
A0A1P8JHM8	Peptidase GN=BWX39_11450	665	197	171	295	65.718	SP	Yes	0	0	Yes	Cell surface
A0A1P8JHN2	Molybdenum ABC transporter ATP-binding protein GN=BWX39_11360	37	0	0	0	17.077	NO_SP	No	0	0		Cytoplasm
A0A1P8JHN3	Toxin-antitoxin system protein GN=BWX39_11270	0	78	0	0	28.332	NO_SP	No	0	0		Cytoplasm
A0A1P8JHN4	Lipocalin-like domain-containing protein GN=BWX39_11410	1492	2036	3636	4210	46.018	SP	Yes	0	0		Periplasm
A0A1P8JHN5	DUF1837 domain-containing protein GN=BWX39_11340	35	814	0	55	31.826	NO_SP	No	0	0		Cytoplasm
A0A1P8JHN9	Integrase GN=BWX39_11285	472	531	0	37	50.446	NO_SP	No	0	0		Cytoplasm
A0A1P8JHP4	Peptidase inhibitor I9 domain protein GN=BWX39_11400	0	314	45	128	8.662	NO_SP	No	0	0		Cytoplasm
A0A1P8JHP5	tRNA (guanine-N(7)-)-methyltransferase GN=trmB	77	1983	0	110	30.924	NO_SP	No	0	0		Cytoplasm
A0A1P8JHP6	Addiction module toxin RelE GN=BWX39_11475	42	35	0	0	10.815	NO_SP	No	0	0		Cytoplasm
A0A1P8JHP7	ABC transporter permease GN=BWX39_11500	265	90	0	158	25.284	NO_SP	No	6	0		IM
A0A1P8JHP8	DEAD/DEAH box helicase GN=BWX39_11345	502	3522	0	132	117.816	NO_SP	No	0	0		Cytoplasm
A0A1P8JHP9	Conjugal transfer protein TraA GN=BWX39_11490	353	371	0	0	25.145	NO_SP	No	0	0		Cytoplasm
A0A1P8JHQ0	PF08989 domain protein GN=BWX39_11370	0	460	0	0	17.512	NO_SP	No	0	0		Cytoplasm
A0A1P8JHQ5	Toxin HipA GN=BWX39_11550	0	103	0	0	36.292	NO_SP	No	0	0		Cytoplasm
A0A1P8JHQ7	Protoporphyrin IX magnesium chelatase GN=BWX39_11435	234	0	0	1269	158.526	NO_SP	Yes	1	0		IM
A0A1P8JHQ9	Transcriptional regulator GN=BWX39_11540	0	693	0	0	7.647	NO_SP	No	0	0		Cytoplasm
A0A1P8JHR0	Bacteriocin GN=BWX39_11405	178	60	0	0	60.762	NO_SP	No	0	0		Cytoplasm
A0A1P8JHR1	Phosphatidylinositol kinase GN=BWX39_11625	0	143	0	0	13.058	NO_SP	No	0	0		Cytoplasm
A0A1P8JHR2	HmuY protein GN=BWX39_11445	554	130	1410	2080	25.484	LIPO	Yes	0	0		Lipoprotein
A0A1P8JHR5	Peptidase M15 GN=BWX39_11590	0	62	72	0	16.6	NO_SP	No	0	0		Cytoplasm
A0A1P8JHR6	DUF805 domain-containing protein GN=BWX39_11520	0	0	0	91	15.923	NO_SP	No	4	0		IM
A0A1P8JHR7	MarR family transcriptional regulator GN=BWX39_11610	0	102	0	0	13.806	NO_SP	No	0	0		Cytoplasm
A0A1P8JHS0	Bacteriocin immunity protein GN=BWX39_11495	33	59	0	192	24.785	NO_SP	No	6	0		IM
A0A1P8JHS2	DNA-binding protein GN=BWX39_11595	140	131	85	0	17.313	NO_SP	No	0	0		Cytoplasm
A0A1P8JHS5	Peptidase GN=BWX39_11665	0	47	0	40	29.167	SP	Yes	0	0	Yes	Cell surface
A0A1P8JHS6	Uncharacterized protein GN=BWX39_11560	31	0	0	0	7.848	NO_SP	No	0	0		Cytoplasm
A0A1P8JHS7	Osmotically inducible protein C GN=BWX39_11640	149	4236	359	1395	15.056	NO_SP	No	0	0		Cytoplasm
A0A1P8JHS9	Reactive intermediate/imine deaminase GN=BWX39_11525	149	1026	142	434	13.193	NO_SP	No	0	0		Cytoplasm
A0A1P8JHT0	Transcriptional regulator GN=BWX39_11650	0	169	0	115	7.852	NO_SP	No	0	0		Cytoplasm
A0A1P8JHT2	DUF2975 domain-containing protein GN=BWX39_11645	1051	219	37	1262	27.438	NO_SP	No	4	0		IM
A0A1P8JHT4	Transcriptional regulator GN=BWX39_11630	0	341	0	0	8.676	NO_SP	No	0	0		Cytoplasm
A0A1P8JHT7	Thiol reductase thioredoxin GN=BWX39_11615	948	1387	304	2806	18.134	LIPO	Yes	0	0		Lipoprotein
A0A1P8JHT8	Uncharacterized protein GN=BWX39_11580	0	149	0	0	23.649	NO_SP	No	0	0		Cytoplasm
A0A1P8JHU0	Transcriptional repressor GN=BWX39_11605	313	51	0	0	16.814	NO_SP	No	0	0		Cytoplasm
A0A1P8JHU2	Toxin HipA GN=BWX39_11620	0	1133	0	100	36.361	NO_SP	No	0	0		Cytoplasm
A0A1P8JHU5	Iron-sulfur cluster carrier protein GN=BWX39_09180	159	285	0	56	40.196	NO_SP	No	0	0		Cytoplasm
A0A1P8JHU8	Adhesin GN=BWX39_09075	3499	10105	9635	10317	161.93	SP	Yes	0	0	Yes	Cell surface
A0A1P8JHV0	Peptidase M16 GN=BWX39_11655	9178	21589	45259	29503	105.404	SP	Yes	0	0		Periplasm
A0A1P8JHV1	OMP_b-brl_2 domain-containing protein GN=BWX39_08835	1183	61	1049	722	31.003	SP	Yes	0	8		OM
A0A1P8JHV2	Cell surface protein GN=BWX39_09150	0	0	14497	0	128.144	SP	Yes	0	0	Yes	Cell surface
A0A1P8JHV3	Phosphoglucomutase GN=BWX39_10215	3214	42006	6011	3209	66.156	NO_SP	No	0	0		Cytoplasm
A0A1P8JHW0	3~-5~ exonuclease GN=BWX39_09750	0	1889	0	93	26.386	NO_SP	No	0	0		Cytoplasm
A0A1P8JHW1	Lipid A 3-O-deacylase GN=BWX39_09555	671	0	566	135	48.391	SP	Yes	0	16		OM
A0A1P8JHW2	DNA translocase FtsK GN=BWX39_09745	2596	769	0	5186	89.888	NO_SP	No	4	0		IM
A0A1P8JHW3	Ovule protein GN=BWX39_09220	41	0	0	0	8.278	NO_SP	No	0	0		Cytoplasm
A0A1P8JHW5	Pyruvate formate-lyase-activating enzyme GN=BWX39_10700	384	635	0	116	30.481	NO_SP	No	0	0		Cytoplasm
A0A1P8JHW6	tRNA N6-adenosine threonylcarbamoyltransferase GN=tsaD	186	1091	49	144	37.445	NO_SP	No	0	0		Cytoplasm
A0A1P8JHW7	Multifunctional fusion protein GN=msrB	697	3979	4342	3261	43.704	LIPO	No	0	0		Lipoprotein
A0A1P8JHW8	RNA methyltransferase GN=BWX39_10385	336	2664	0	183	57.81	NO_SP	No	0	0		Cytoplasm
A0A1P8JHW9	PCMD domain-containing protein GN=BWX39_09030	3511	618	4033	4326	41.23	LIPO	Yes	0	0		Lipoprotein
A0A1P8JHX1	Aminoacyl-histidine dipeptidase GN=BWX39_10460	2892	20833	4284	7026	53.878	NO_SP	No	0	0		Cytoplasm
A0A1P8JHX2	Septum formation initiator GN=BWX39_09250	241	163	0	187	13.747	NO_SP	No	1	0		IM
A0A1P8JHX4	3-deoxy-manno-octulosonate cytidylyltransferase GN=kdsB	0	1932	0	314	27.99	NO_SP	No	0	0		Cytoplasm
A0A1P8JHX5	Efflux RND transporter periplasmic adaptor subunit GN=BWX39_11105	0	0	0	111	18.114	NO_SP	No	1	0		IM
A0A1P8JHX6	Endonuclease MutS2 GN=mutS2	597	553	0	411	100.114	NO_SP	No	0	0		Cytoplasm
A0A1P8JHX7	Omp85 domain-containing protein GN=BWX39_09665	2312	0	350	364	91.165	LIPO	Yes	0	16		OM
A0A1P8JHY0	Endonuclease GN=BWX39_10755	2565	5586	7661	5951	40.1	SP	Yes	0	0		Periplasm
A0A1P8JHY2	UDP-N-acetylenolpyruvoylglucosamine reductase GN=murB	0	1220	0	147	37.602	NO_SP	No	0	0		Cytoplasm
A0A1P8JHY4	Gate domain-containing protein GN=BWX39_10365	1337	0	0	1512	43.732	NO_SP	No	10	0		IM
A0A1P8JHY7	Peptidoglycan glycosyltransferase GN=BWX39_10495	4342	750	0	4463	88.05	NO_SP	No	1	0		IM
A0A1P8JHY9	Peptidase GN=BWX39_11460	909	194	364	400	47.776	NO_SP	No	0	0		Cytoplasm
A0A1P8JHZ0	Peptidase GN=BWX39_11470	2901	3374	7427	7372	27.06	NO_SP	Yes	0	0	Yes	Cell surface
A0A1P8JHZ1	50S ribosomal protein L31 type B GN=rpmE2	209	599	0	0	9.564	NO_SP	No	0	0		Cytoplasm
A0A1P8JHZ5	YeiH family sulfate export transporter GN=BWX39_10635	113	74	0	479	37.662	NO_SP	No	9	0		IM
A0A1P8JHZ6	TonB-dependent receptor GN=BWX39_11440	260	31	335	71	84.409	SP	Yes	0	22		OM
A0A1P8JHZ8	SWIB domain-containing protein GN=BWX39_11485	70	565	0	275	18.974	NO_SP	No	0	0		Cytoplasm
A0A1P8JI02	GLPGLI family protein GN=BWX39_11090	0	956	1902	841	31.084	SP	Yes	0	0		Periplasm
A0A1P8JI04	HTH araC/xylS-type domain-containing protein GN=BWX39_11555	710	0	0	184	43.997	NO_SP	No	7	0		IM

## Sheet: Table S2
Table S2. Identified glycopeptides and their glycosylation sites and motifs
NOTES
Peptide Sequence: All identified peptides with the O-glycosylation motifs (DSX: in red; DTX: in green) from both intact and partially deglycosylated samples.
Site: The unique glycosylation site numbers ordered from 1-496.
Byonic Scores: For intact samples only. Scores are based on the Byonic search using the 1531.48-Da modification.
Mascot Scores: For both intact and partially deglycosylated samples.
Delta Mod Score: A higher value indicates a greater degree of confidence in the localization of a modification at a specific site when a peptide has two potential modification sites (useful for ETD/EThcD spectra)
In cases where a glycopeptide was detected in multiple fractions, only the one with the highest score was included for further analysis.
						Intact peptides			Mascot scores of each Δmass values for partially deglycosylated peptides
Peptide Sequence	Motif	Accession_site#	Gene Name	Protein Description	Sample	Byonic Score (1531)	Mascot score (1531)	Unmod (Mascot)	162	308	338	484	500	646	792	849	995	1093	1239	1385	1531	Max Mascot	Delta Mod Score (intact)	Delta Mod Score (deglycosylated)
AFVDSISGGR	DSI	A0A1P8JBP6_879	BWX39_00070	Tricorn protease homolog	S	293.1			40.22													40.22	10.3	1.6
LNVATGDTTTIYTFNETEK	DTT	A0A1P8JBQ3_140	BWX39_00080	T9SS C-terminal target domain-containing protein	IM	808.7	89.63				110.99		116.98	72.33								116.98		17
LNVATGDTTTIYTFNETEKNK	DTT	A0A1P8JBQ3_140	BWX39_00080	T9SS C-terminal target domain-containing protein	M								102.51									102.51
TAPAQVSNIDAQADVNGAMVDTIK	DTI	A0A1P8JBQ3_358	BWX39_00080	T9SS C-terminal target domain-containing protein	M	759.1	75.98				89.07		103.33									103.33		6.4
TAPAQVSNIDAQADVNGAMVDTIKWVNPTK	DTI	A0A1P8JBQ3_358	BWX39_00080	T9SS C-terminal target domain-containing protein	OMV	400.3
LTTWLVEDSIK	DSI	A0A1P8JBQ7_491	BWX39_00085	Hemin-binding protein	IM	641.2							58.12									58.12
LTTWLVEDSIKSTQQQGK	DSI	A0A1P8JBQ7_491	BWX39_00085	Hemin-binding protein	M	774.2	32.01				61.89		64.32									64.32		1.2
SETVDSVTTK	DSV	A0A1P8JBR6_206	BWX39_00135	DUF2141 domain-containing protein	M	364.2	13.98						45.25									45.25
FQVGDTLVYEAVTTSGITMK	DTL	A0A1P8JBR6_37	BWX39_00135	DUF2141 domain-containing protein	IM	784.7	121.25	96.13			109.29		125.34									125.34
FQVGDTLVYEAVTTSGITMKDVLPSANLGSR	DTL	A0A1P8JBR6_37	BWX39_00135	DUF2141 domain-containing protein	M								58.65									58.65		4.8
DSSNVVHVVVGK	DSS	A0A1P8JBR8_142	BWX39_00155	HDIG domain-containing protein	IM	580.9	17.31
SEETLKSERDSLMK	DSL	A0A1P8JBR8_75	BWX39_00155	HDIG domain-containing protein	IM	348.5
SERDSLMK	DSL	A0A1P8JBR8_75	BWX39_00155	HDIG domain-containing protein	IM	326.8																	2.4	42.2
VTADSQAVTLTK	DSQ	A0A1P8JBS9_210	BWX39_00205	Siderophore-interacting protein	IM	533.3																		15.2
QFVEWVRDSILR	DSI	A0A1P8JBT3_110	BWX39_00235	Gliding motility-associated lipoprotein GldK	M	344.5					21.49													11.2
MGLSDQDSLWGK	DSL	A0A1P8JBT3_72	BWX39_00235	Gliding motility-associated lipoprotein GldK	IM	529.2	24.29
MDGNEVFTDSAR	DSA	A0A1P8JBT5_123	BWX39_00220	Gliding motility protein GldN	IM	237.5	15.11						54.74									54.74		4.5
TLSQYCTTDSAMIK	DSA	A0A1P8JBT5_264	BWX39_00220	Gliding motility protein GldN	M	499.3	32.05				68.07		73.6									73.6
DSVNSIAASK	DSV	A0A1P8JBT5_293	BWX39_00220	Gliding motility protein GldN	IM	264
DSVNSIAASKEDAK	DSV	A0A1P8JBT5_293	BWX39_00220	Gliding motility protein GldN	M				65.39													65.39
RDSVNSIAASK	DSV	A0A1P8JBT5_293	BWX39_00220	Gliding motility protein GldN	IM	336.7					39.98		26.84									39.98
RDSVNSIAASKEDAK	DSV	A0A1P8JBT5_293	BWX39_00220	Gliding motility protein GldN	M						30.26		44.71									44.71		26.8
NMSDSLFNYAQQLK	DSL	A0A1P8JBT7_90	BWX39_00225	Gliding motility protein GldM	M	656.5	68.95				52.81		87.91								60.43	87.91		5.4
DCQIPDSCIEANSVSIDK	DSC	A0A1P8JBX0_96	BWX39_00465	SIMPL domain-containing protein	IM	630.7	59.47				82.56		81.92									82.56		0.4
LSWDLDSVTMLK	DSV	A0A1P8JBX1_471	BWX39_00210	TonB-dependent receptor	M	414.2	17.33																	1.7
LANGETKVEANDSTANDSTK	DST	A0A1P8JBZ2_258	secF	Multifunctional fusion protein	M						75.19		82.47									82.47
LANGETKVEANDSTANDSTKSQLAQNKPAAK	DST	A0A1P8JBZ2_258	secF	Multifunctional fusion protein	M						26.66		32.53									32.53		2.7
VEANDSTANDSTKSQLAQNKPAAK	DST	A0A1P8JBZ2_258	secF	Multifunctional fusion protein	M						43.91		49.89									49.89
ANPLLSMLQLIPGDALSVVGYASVRDTAAINK	DTA	A0A1P8JBZ2_326	secF	Multifunctional fusion protein	M	215	13.97
DPIAQQDYKDSVK	DSV	A0A1P8JBZ2_50	secF	Multifunctional fusion protein	IM	339.3	24.15				70.27		68.35									70.27	5.9
IKDPIAQQDYKDSVK	DSV	A0A1P8JBZ2_50	secF	Multifunctional fusion protein	IM	424.6	16.87		74.26		63.55		63.17	50.29								74.26		14.8
IKDPIAQQDYKDSVKYLGIYSYQK	DSV	A0A1P8JBZ2_50	secF	Multifunctional fusion protein	M																	37.91
DLDTLNCSYCGLK	DTL	A0A1P8JBZ4_500	BWX39_00345	Leucine-rich repeat domain-containing protein	IM	650.4	36.44															36.44
LELSNNKDLDTLNCSYCGLK	DTL	A0A1P8JBZ4_500	BWX39_00345	Leucine-rich repeat domain-containing protein	M								42.41									42.41
DSIDFSKPR	DSI	A0A1P8JC01_128	BWX39_00655	DUF6242 domain-containing protein	IM	363.4																	6.8	5.3
ETLYNQKDSIDFSKPR	DSI	A0A1P8JC01_128	BWX39_00655	DUF6242 domain-containing protein	IM	448	22.82				45.91		50.28									50.28
SLTDDKETLYNQKDSIDFSKPR	DSI	A0A1P8JC01_128	BWX39_00655	DUF6242 domain-containing protein	M	512.6	19.39		49.48		66.38		74.69	31.93								74.69		1.6
AEALDTDAAK	DTD	A0A1P8JC01_297	BWX39_00655	DUF6242 domain-containing protein	IM	378.1		57.08					21.52											9.6
EVKFPLDTVTK	DTV	A0A1P8JC01_52	BWX39_00655	DUF6242 domain-containing protein	M	246.1					21.16		34.41									34.41	1.2
FPLDTVTK	DTV	A0A1P8JC01_52	BWX39_00655	DUF6242 domain-containing protein	IM	352.4			30.32		21.01		27.03									30.32	11.8	3.9
AGKDTTVIAK	DTT	A0A1P8JC01_60	BWX39_00655	DUF6242 domain-containing protein	IM	297.7					44.2		34.97									44.2		0.8
FYIDHNNGTIYNPDSLPYGAK	DSL	A0A1P8JC01_88	BWX39_00655	DUF6242 domain-containing protein	M	342	39.89				90.9		93.78	51.27								93.78	5.3	6.8
HGLFSEVSIAVDSLVGEK	DSL	A0A1P8JC04_100	BWX39_00670	Outer membrane protein assembly factor BamA	IM	545.3	80.44															80.44
DATILKDSIWNEDDKHVNVYVK	DSI	A0A1P8JC04_274	BWX39_00670	Outer membrane protein assembly factor BamA	IM	807.5	13.5						20.28										6.4
NCVAQVDSLVGLTLNK	DSL	A0A1P8JC39_450	BWX39_00845	Arylsulfatase	IM	342.1	51.4															51.4	4
LGSLYNMMMDSVR	DSV	A0A1P8JC57_107	BWX39_00920	Peptidase M13	M	453.7	26				46.15		52.67									52.67	6.5	3
SGSTGDTLWVAVK	DTL	A0A1P8JC76_72	BWX39_00855	Fibronectin type-III domain-containing protein	S	435.7	20.58		85.13				106.42	34.03								106.42
SGSTGDTLWVAVKK	DTL	A0A1P8JC76_72	BWX39_00855	Fibronectin type-III domain-containing protein	S	575	22.99						83.16									83.16
DTTFFK	DTT	A0A1P8JC79_154	BWX39_01060	Peptidyl-prolyl cis-trans isomerase	IM	287.3																	4.7
DTTFFKQEEAQEYISK	DTT	A0A1P8JC79_154	BWX39_01060	Peptidyl-prolyl cis-trans isomerase	S	518.9	45.17						65.84									65.83		14.1
GLIAAMEKDTTFFK	DTT	A0A1P8JC79_154	BWX39_01060	Peptidyl-prolyl cis-trans isomerase	IM	435.4	28.71				74.5		78.3									78.3	1	0.8
GLIAAMEKDTTFFKQEEAQEYISK	DTT	A0A1P8JC79_154	BWX39_01060	Peptidyl-prolyl cis-trans isomerase	S	424.4					111.82		49.93									111.82	1.2	0.1
EAIAITAPVSDETAIITTKFDSLSYAAGISMTR	DSL	A0A1P8JC79_58	BWX39_01060	Peptidyl-prolyl cis-trans isomerase	IM	516.9	18.93
FDSLSYAAGISMTR	DSL	A0A1P8JC79_58	BWX39_01060	Peptidyl-prolyl cis-trans isomerase	M	227	48.2						79.47								40.48	79.47		3.2
SIFGEDSTQSISLSNFLAGFAASAK	DST	A0A1P8JC82_111	BWX39_01055	Peptidyl-prolyl cis-trans isomerase	M			132.7	122.02		144.56		115.77	105.31								144.56		11.4
EDLKSDIDSLSYAFGIDQGQGVK	DSL	A0A1P8JC82_35	BWX39_01055	Peptidyl-prolyl cis-trans isomerase	M	680.4	52.95	33.96	51.25		115.35		116.09	77.2								116.09
SDIDSLSYAFGIDQGQGVK	DSL	A0A1P8JC82_35	BWX39_01055	Peptidyl-prolyl cis-trans isomerase	M	735.4	90.46		68.47		99.3		116.43	114.98							53.67	116.43		7.3
QYLQQMNIDTAYIDEFIK	DTA	A0A1P8JC82_59	BWX39_01055	Peptidyl-prolyl cis-trans isomerase	IM	818	86.12	103.42	89.77		103.35		112.32	105.72								112.32		13.2
LLHVNQGQLFVYSPEGVIDGLDTIQIK	DTI	A0A1P8JC85_52	BWX39_01125	AhpC/TSA family antioxidant	IM	723.9	46.65															46.65
TMTGDSIYIDILGNSDLNIAGLTAK	DSI	A0A1P8JC88_144	BWX39_00905	DUF2807 domain-containing protein	M						49.58	55.41	84.31									85.59
VGSDSIQYVR	DSI	A0A1P8JC92_54	BWX39_01110	DUF4294 domain-containing protein	S	416.8
EIGLLKDSVQK	DSV	A0A1P8JC94_112	BWX39_01145	DUF3298 domain-containing protein	S	486.6																		45.2
VDSIENLSAPSYR	DSI	A0A1P8JC94_43	BWX39_01145	DUF3298 domain-containing protein	OMV	588.7	34.14						44.44									44.44
DTLLCYNTK	DTL	A0A1P8JC95_90	BWX39_01190	DUF3108 domain-containing protein	IM	492.6
LDNYFVMRDTLLCYNTK	DTL	A0A1P8JC95_90	BWX39_01190	DUF3108 domain-containing protein	M								41.61									41.61		3.9
GILVGLYSNQSDTAFQHEPMLR	DTA	A0A1P8JC96_176	BWX39_01155	Big_5 domain-containing protein	M			136.73					58.85									58.85
NAFITEPSLNQDTITYWLR	DTI	A0A1P8JC96_329	BWX39_01155	Big_5 domain-containing protein	M	224.8					31.59		68.98									68.98		2
DTMLVNQDTLR	DTM, DTL	A0A1P8JC96_337, 344	BWX39_01155	Big_5 domain-containing protein	M	259.5							40.28									40.28
MQLSYMATDSLGSLVK	DSL	A0A1P8JC96_356	BWX39_01155	Big_5 domain-containing protein	IM	462.5	47.88						71.77									71.77		4.7
QTDTLEVLAK	DTL	A0A1P8JC96_366	BWX39_01155	Big_5 domain-containing protein	M	565.9					49.56		60.36									60.36	0.5	0.6
VDTVWQNAK	DTV	A0A1P8JC96_452	BWX39_01155	Big_5 domain-containing protein	S	206.5																	17.2	10
IQFELSTSQTGKDTLYEK	DTL	A0A1P8JC97_48	BWX39_00965	Lipoprotein	IM	676.4	58.66	55.45	104.1		97.63		106.13	93.23							33.72	106.13		0.8
QINLQTQCQALYNHQPEVADSIVEVLVQTYK	DSI	A0A1P8JCF4_150	BWX39_01480	Peroxiredoxin	IM	816.6							38.33									38.33
IAEQIINIAIDSTETVK	DST	A0A1P8JCF4_95	BWX39_01480	Peroxiredoxin	IM	691.4	42.64				70.26		68.35	52.92							47.07	70.26		2.4
IVMVDDTLIAGVK	DTL	A0A1P8JCF5_132	BWX39_01505	Peptidase S41	IM	436.4	23.4				54.85		73.84									73.84		11.7
HGELTNPDSIHFADSLK	DSI, DSL	A0A1P8JCF5_374, 380	BWX39_01505	Peptidase S41	S	374.8	34.94						45.95									45.95
HRPVYGGGGVMPDYFVPLDTTK	DTT	A0A1P8JCF5_408	BWX39_01505	Peptidase S41	S	321.1					40.59		51.59									51.59	1.2
IDTIPMGVK	DTI	A0A1P8JCF7_181	BWX39_01485	D-alanyl-D-alanine dipeptidase	IM	328.6																	199.1
CYNDTLK	DTL	A0A1P8JCG3_111	BWX39_01535	Clostripain family protein	M	384.9																	0.6
CYNDTLKTYDDGAMNTSDK	DTL	A0A1P8JCG3_111	BWX39_01535	Cltripain family protein	M								83.87									83.87
GDSTMNSENSYK	DST	A0A1P8JCH3_496	BWX39_01590	TonB-dependent receptor	M	201.7	16.77				58.14		38.14									58.14
VSLPDSVIGVGPR	DSV	A0A1P8JCJ7_393	BWX39_01515	Choline-binding protein	S	589.3	17.88	75.16															6.6
AEVLKDTVFLFPEK	DTV	A0A1P8JCM3_85	BWX39_01575	PEGA domain-containing protein	IM	549.4	16.83						58.43									58.43
DANDTTSHRPAVQYEEVQVEEPR	DTT	A0A1P8JCM4_190	BWX39_01900	Penicillin-binding protein	M			80.54			63.01		52.37									63.01
VGLTMEVADTGYVK	DTG	A0A1P8JCM4_76	BWX39_01900	Penicillin-binding protein	IM	220.2	31.31						81.36									81.36		10.7
DSLPVSVSLNSGTMLTIK	DSL	A0A1P8JCN1_69	BWX39_01975	DUF4840 domain-containing protein	IM	287.1		80.26					75.44									75.44		21.4
KNNSHELEKDSLPVSVSLNSGTMLTIK	DSL	A0A1P8JCN1_69	BWX39_01975	DUF4840 domain-containing protein	IM	357	28.95				81.89											81.89
NNSHELEKDSLPVSVSLNSGTMLTIK	DSL	A0A1P8JCN1_69	BWX39_01975	DUF4840 domain-containing protein	M	466	34.82		91.43		103.55		96.26									103.55		2.4
NNSHELEKDSLPVSVSLNSGTMLTIKNLPTK	DSL	A0A1P8JCN1_69	BWX39_01975	DUF4840 domain-containing protein	IM	614.9	26.79
TDTLSNNGKPFIIDFFATWCKPCNR	DTL	A0A1P8JCP1_40	BWX39_02045	Thiol:disulfide interchange protein	S	263.9	13.85	60.99			55.58		41.55									55.58
GDSVELHIDTYK	DSV	A0A1P8JCQ0_202	BWX39_01920	NigD-like protein	IM	609.2	14.11	72.47
WATKPDTTYR	DTT	A0A1P8JCQ0_75	BWX39_01920	NigD-like protein	M	348.2					17.2		20.88
QPYNNGDNMDTAK	DTA	A0A1P8JCR0_44	BWX39_02070	Xylanase	S	293.8	18.82
QPYNNGDNMDTAKVR	DTA	A0A1P8JCR0_44	BWX39_02070	Xylanase	M								32.8									32.8		2
NLTVPIVTDTLSEK	DTL	A0A1P8JCR9_194	BWX39_02150	RagB/SusD family nutrient uptake outer membrane protein	IM	585	35.67				57.4		52.28	51.93								57.41	7.6	1.2
GYCGSGSTADTIK	DTI	A0A1P8JCS2_104	BWX39_02200	Collagen-binding protein	S	298.2	17.96																4
FTIQGDTIVFNPAAFK	DTI	A0A1P8JCS2_137	BWX39_02200	Collagen-binding protein	M	310.7	51.52						82.1									82.1
RFTIQGDTIVFNPAAFK	DTI	A0A1P8JCS2_137	BWX39_02200	Collagen-binding protein	M								32.57									32.57		9.6
GDIILSINDSAMHK	DSA	A0A1P8JCS6_140	BWX39_02180	Peptidase S41	S	540.2	18.87
KGDIILSINDSAMHK	DSA	A0A1P8JCS6_140	BWX39_02180	Peptidase S41	S	369.1	29.04
KGDIILSINDSAMHKK	DSA	A0A1P8JCS6_140	BWX39_02180	Peptidase S41	M								40.27									40.27
TAVEPIDTLMPIVVLVNGETASASEITSGSLQDLDR	DTL	A0A1P8JCS6_282	BWX39_02180	Peptidase S41	S	441.2	51.57															51.57
GGYVEHVPDSLTK	DSL	A0A1P8JCS6_370	BWX39_02180	Peptidase S41	S	452.1							37.86									37.86
HDTTIQSTKPIVVQGGIK	DTT	A0A1P8JCT0_168	BWX39_02205	Beta_helix domain-containing protein	IM	514.3	43.98				87.92		98.14									98.14
NIEIKHDTTIQSTKPIVVQGGIK	DTT	A0A1P8JCT0_168	BWX39_02205	Beta_helix domain-containing protein	IM	225.5							60.37									60.37		1.2
SNLLAFSTDTVR	DTV	A0A1P8JCT0_42	BWX39_02205	Beta_helix domain-containing protein	IM	517					53.85		33.24									53.85		21.1
SNLLAFSTDTVRLDTTFSK	DTV, DTT	A0A1P8JCT0_42, 47	BWX39_02205	Beta_helix domain-containing protein	M	239.5					46.19		68.95									68.72
YVEVVWEEATDTVQSGEK	DTV	A0A1P8JCT0_422	BWX39_02205	Beta_helix domain-containing protein	M	834.1	77.94				90.74		57.21									90.74		1.6
LDTTFSK	DTT	A0A1P8JCT0_47	BWX39_02205	Beta_helix domain-containing protein	IM	315.9							19.12
GVADNFDSLTHISDILFGEGEFK	DSL	A0A1P8JCT1_123	BWX39_01935	ABC transporter permease	M						51.35		64.35									64.35
GQYDASNPTNAFVADSLLSPK	DSL	A0A1P8JCT1_191	BWX39_01935	ABC transporter permease	M	531	38.24				104.67		132.11									132.11		3.6
KGQYDASNPTNAFVADSLLSPK	DSL	A0A1P8JCT1_191	BWX39_01935	ABC transporter permease	M								46.21									46.21
TNKDSILK	DSI	A0A1P8JCV5_205	BWX39_02370	Cell division protein FtsL	M	364.9					31.87											31.87	9.1	3.6
AVLDTMK	DTM	A0A1P8JCV6_201	BWX39_02170	Peptidase	IM	280.8																	69.7
ADSTVQTFVR	DST	A0A1P8JCV6_356	BWX39_02170	Peptidase	IM	425																		0.5
FDKADSTVQTFVR	DST	A0A1P8JCV6_356	BWX39_02170	Peptidase	IM	550.1
FDKADSTVQTFVRPMIEGEYK	DST	A0A1P8JCV6_356	BWX39_02170	Peptidase	M								38.43									38.43		3.6
QTALDSCLLVLK	DSC	A0A1P8JCW6_136	BWX39_02405	Peptidase M16	OMV	758.5	23.2	80.71			94.43		82.65	76.98								94.43	11.3	1.1
RQTALDSCLLVLK	DSC	A0A1P8JCW6_136	BWX39_02405	Peptidase M16	IM	260.6							28.23										6.8
DLSPESVFGDSVSVTLYNHELR	DSV	A0A1P8JCW6_671	BWX39_02405	Peptidase M16	IM	427	38.48	107.36			36.31		83.51									83.51
HKDLSPESVFGDSVSVTLYNHELR	DSV	A0A1P8JCW6_671	BWX39_02405	Peptidase M16	S	334.7	30.69				80.35		87.48	35.5								87.48		1.2
GLAHFLEHMAFNGSEHFPDSTLLEFTR	DST	A0A1P8JCW6_93	BWX39_02405	Peptidase M16	IM	669.3	17.99	41.26															2.4
IYINWMDSIR	DSI	A0A1P8JCW7_100	BWX39_02275	NigD-like protein	IM	276.2		63.66			52.25		47.33	34.08								52.25		24.6
IYINWMDSIRTK	DSI	A0A1P8JCW7_100	BWX39_02275	NigD-like protein	M								34.53									34.53		3.6
ESGKDTAFVDSIDYICK	DTA, DSI	A0A1P8JCX1_99, 104	BWX39_02365	Penicillin-binding protein	M								87.22									87.22
SDSLNLVLTNNLTR	DSL	A0A1P8JCX5_115	BWX39_02425	OmpA-like domain-containing protein	S	341.5	45.46		75.59		72.38		59.93	50.65						34.64		75.59
TKSDSLNLVLTNNLTR	DSL	A0A1P8JCX5_115	BWX39_02425	OmpA-like domain-containing protein	IM	453.3	49.83		102.23	90.87	105.32	80.03	101.06	97.78							39.11	105.32
LSSEYQNAKETIAANNAR	ETI	A0A1P8JCX5_46	BWX39_02425	OmpA-like domain-containi	M	623.5	27.16	83.23			55.27		74.92									74.92		45.4
KQQTETYATENYDVYTTDTTTYK	DTT	A0A1P8JCY9_70	BWX39_02435	Serum opacity factor	M								60.48									60.48
QQTETYATENYDVYTTDTTTYK	DTT	A0A1P8JCY9_70	BWX39_02435	Serum opacity factor	M						83.01		69.04									83.01
VYIGDTIR	DTI	A0A1P8JD05_122	BWX39_02635	Sugar tyrosine-protein kinase	M	221																	97.2
ALDTIVINR	DTI	A0A1P8JD05_44	BWX39_02635	Sugar tyrosine-protein kinase	OMV	235.6																	1
GGNSHQDPIKKDTLAANAYILAMPGTPSIFLK	DTL	A0A1P8JD23_323	BWX39_02730	Alpha-amylase	IM	334.4	20.76
DVDSIKITTLSGGPAR	DSI	A0A1P8JD33_382	BWX39_02775	Por secretion system protein	S	439.7	21.98				61.67		58.49									61.67
DVNETADTIMTAYPNYLVK	DTI	A0A1P8JD33_634	BWX39_02775	Por secretion system protein	M						24.67		79.67									79.67
VLYNGSDSVR	DSV	A0A1P8JD33_905	BWX39_02775	Por secretion system protein	S	316.4																	2.8
FLGNGKDTLALK	DTL	A0A1P8JD43_452	BWX39_02865	Alpha-amylase	S	475.9																	4.9
IDSVAANTPAMK	DSV	A0A1P8JD46_235	BWX39_02825	Zinc metalloprotease	IM	271.1	24.34				62.32		61.54									62.32		11.5
NTHKDSLALR	DSL	A0A1P8JD46_287	BWX39_02825	Zinc metalloprotease	M	275.3					22.39		22.29											52.8
GLQLGTYNYADTLR	DTL	A0A1P8JD51_198	BWX39_02740	DUF3943 domain-containing protein	IM	370.4	26.85						46.46									46.46		10.8
GLLLDTLYAQMQLLR	DTL	A0A1P8JD55_203	BWX39_02915	Lipoprotein	S	446.7
GLLLDTLYAQMQLLRPVVK	DTL	A0A1P8JD55_203	BWX39_02915	Lipoprotein	S	512.8	42.1															42.1	12.3
YDNMIQLLFSDPTDSLR	DSL	A0A1P8JD56_132	BWX39_02935	DUF4468 domain-containing protein	S	309.3	39.31	69.88
CDSLDYNMVSNVANYFGGR	DSL	A0A1P8JD67_143	BWX39_03000	tA-like_N domain-containing protein	M						108.04		97.69									108.04
GDYVHYTDTAAIAYGGTPGPVAK	DTA	A0A1P8JD67_391	BWX39_03000	tA-like_N domain-containing protein	M						45.23		84.74									84.74
DFSESNDTLFIHADTISMK	DTL, DTI	A0A1P8JD67_413, 420	BWX39_03000	tA-like_N domain-containing protein	M	317					54.76		83									83
DSCLVMYQEPIVWSDNR	DSC	A0A1P8JD67_464	BWX39_03000	tA-like_N domain-containing protein	M								78.97									78.97
TDIQAVCGFFIANTKDSCLVMYQEPIVWSDNR	DSC	A0A1P8JD67_464	BWX39_03000	OstA-like_N domain-containing protein	IM	677.7
QLLGDSIK	DSI	A0A1P8JD67_485	BWX39_03000	OstA-like_N domain-containing protein	S	427.1																	159.8	26.5
VFMNDSTIR	DST	A0A1P8JD67_493	BWX39_03000	OstA-like_N domain-containing protein	IM	229							36.49									36.49		0.8
DSSLIGLNYLETDTMR	DSS, DTM	A0A1P8JD67_554, 566	BWX39_03000	tA-like_N domain-containing protein	M								36.6									36.6		1.2
YKDMTLLCDSAYLNEQQSTFQALGNVDLK	DSA	A0A1P8JD67_84	BWX39_03000	OstA-like_N domain-containing protein	IM	391
DLVNVRALAKYAVENNNNLLVTGYADSATGTPQR	DSA	A0A1P8JD71_327	BWX39_02985	Cell envelope biogenesis protein OmpA	M										110.48							110.48
YAVENNNNLLVTGYADSATGTPQR	DSA	A0A1P8JD71_327	BWX39_02985	Cell envelope biogenesis protein OmpA	M			190.76	114.31	56.37	98.85		93.9									114.31
DTLGHIFSGSAVIDK	DTL	A0A1P8JD73_192	BWX39_02900	2,6-beta-D-fructofuranosidase	IM	715.5	26.59																	3.6
DTLGHIFSGSAVIDKDNTAGYGK	DTL	A0A1P8JD73_192	BWX39_02900	2,6-beta-D-fructofuranosidase	S	571	21.91						91.06									91.06		0.7
GDTTILNITNPTK	DTT	A0A1P8JD73_33	BWX39_02900	2,6-beta-D-fructofuranosidase	S	587.2	35.45															35.45
EDYPQNYSDSLLR	DSL	A0A1P8JD75_124	BWX39_03085	Peptidase S41	IM	519.6	19.74																	4.3
GKDTIIEFAR	DTI	A0A1P8JD75_330	BWX39_03085	Peptidase S41	IM	310.1		52.27															11.4
KLPTDSIPMIPTNVEVQILTQTPR	DSI	A0A1P8JD79_192	BWX39_03005	Peptidylprolyl isomerase	S	260.5	30.32															30.32
LDSISNDIK	DSI	A0A1P8JD79_330	BWX39_03005	Peptidylprolyl isomerase	S	299.6					24.5		31.42									31.59	7.2	3.3
VSDAALEAATNRLDSISNDIK	DSI	A0A1P8JD79_330	BWX39_03005	Peptidylprolyl isomerase	IM	484.7	25.59						66.62									66.62		5.6
ADSIYNVLK	DSI	A0A1P8JD82_156	BWX39_03010	Peptidylprolyl isomerase	S	388.9							35.91									35.91	1.4
ADSIYNVLKK	DSI	A0A1P8JD82_156	BWX39_03010	Peptidylprolyl isomerase	M	419							37.71									37.71	7.5	18.3
EEFQPYDSLK	DSL	A0A1P8JD82_237	BWX39_03010	Peptidylprolyl isomerase	S	515.2																		10.2
EEFQPYDSLKADIYHFIEAR	DSL	A0A1P8JD82_237	BWX39_03010	Peptidylprolyl isomerase	S	476.5	34.43															34.43
YIEKEEFQPYDSLK	DSL	A0A1P8JD82_237	BWX39_03010	Peptidylprolyl isomerase	IM	592.7	30.43						63.7									63.7
YIEKEEFQPYDSLKADIYHFIEAR	DSL	A0A1P8JD82_237	BWX39_03010	Peptidylprolyl isomerase	M	611.9	24.73																1.1
TTFNNDSTIR	DST	A0A1P8JD82_381	BWX39_03010	Peptidylprolyl isomerase	S	278.6		35.51	55.31	44.53	47.3		41.75									55.31
LDTLTSFK	DTL	A0A1P8JD82_81	BWX39_03010	Peptidylprolyl isomerase	S	303.8					35.95		38.42									38.42
LDTLTSFKQEFMTYR	DTL	A0A1P8JD82_81	BWX39_03010	Peptidylprolyl isomerase	OMV	336.7	23.28						98.29									98.29		2.7
VQAALDAKLDTLTSFK	DTL	A0A1P8JD82_81	BWX39_03010	Peptidylprolyl isomerase	M								60.21									60.21		1.6
GTGSGSPLFTDSVLVHYQGR	DSV	A0A1P8JD89_118	BWX39_03105	Peptidyl-prolyl cis-trans isomerase	IM	707.9	49.81	116.7	98.8		95.88		97.84	73.78								98.8		9.1
MMISYHDKDSLTFNNLFQSIK	DSL	A0A1P8JDA4_200	BWX39_03165	Lipoprotein	M						48.72		81.06									81.06
YNLMDSACSIMMPPNMK	DSA	A0A1P8JDA4_45	BWX39_03165	Lipoprotein	IM	497.7
SEGTIFSFNDTTDSLEHFYSR	DTT, DSL	A0A1P8JDA4_82, 85	BWX39_03165	Lipoprotein	M			89.89			86.87		100.22									100.22
NYKDSLLYVSAMAK	DSL	A0A1P8JDB1_103	BWX39_03225	ATP-binding protein	M	539.1	33.63						72.01									72.01		0.6
DAYPVAFYGEDSIPYNNLNDLQK	DSI	A0A1P8JDB2_102	BWX39_03170	DUF4767 domain-containing protein	M			63.22			68.37		65.81									68.37		5.2
FLTDSGYVR	DSG	A0A1P8JDB5_296	BWX39_03250	Bacteroidetes-Associated Carbohydrate-binding Often N-terminal	OMV	231.7		46.29			26.62		28.84											4.5
ADSVITILNAENGK	DSV	A0A1P8JDB6_44	BWX39_03140	DUF5683 domain-containing protein	M	708.8	20.49						35.91									35.91
VAAKDSMCLMK	DSM	A0A1P8JDB6_78	BWX39_03140	DUF5683 domain-containing protein	M	221.7
SNLDSCITVTDVK	DSC	A0A1P8JDF0_132	BWX39_03455	Phosphate-binding protein	S	544.6	31.59				77.26		76.56	78.95								78.95
SNLDSCITVTDVKR	DSC	A0A1P8JDF0_132	BWX39_03455	Phosphate-binding protein	IM	526	47.53	97.67			100.24		91.56	59.48							33.69	100.24
ASATLHFVVDSILEGK	DSI	A0A1P8JDF0_180	BWX39_03455	Phosphate-binding protein	IM	557.5	37.25				51.49		60.74								34.33	60.74
SDSTNTTFR	DST	A0A1P8JDF0_226	BWX39_03455	Phosphate-binding protein	IM	257.2							53.47	46.54								53.47
MGIPLDSIEGQEMTEFQQWINAAR	DSI	A0A1P8JDF2_145	BWX39_03470	Biopolymer transporter ExbD	M				54.19		103.79		96.78	59.31								103.79
EPLVYTWFDVADSLK	DSL	A0A1P8JDF3_419	BWX39_03375	OmpA-like domain-containing protein	IM	622.1
TYEELEPLIDSLPDNSAK	DSL	A0A1P8JDF3_687	BWX39_03375	OmpA-like domain-containing protein	M								82.17									82.17		4.8
IRHDKDSIVQVYDSVGNAYYK	DSI, DSV	A0A1P8JDG6_278, 285	BWX39_03485	YjgP/YjgQ family permease	M								42.3									42.3
DFDLDSLYSK	DSL	A0A1P8JDG6_325	BWX39_03485	YjgP/YjgQ family permease	M	284	13.33						44.62									44.62
DSTDAYIGR	DST	A0A1P8JDG8_56	BWX39_03585	TPM_phosphatase domain-containing protein	IM	297.9																	0.8
GRLDTLEFCK	DTL	A0A1P8JDH5_89	BWX39_03565	Penicillin-binding protein 2	M	459.9																	0.2
LDTLEFCK	DTL	A0A1P8JDH5_89	BWX39_03565	Penicillin-binding protein 2	IM	389.8
AYPDSIYQAELTNIK	DSI	A0A1P8JDH6_147	BWX39_03465	Biopolymer transporter ExbD	IM	414.7	37.2		59.86		69.61		64.68	55.26			59.62		39.17	36.54	38.52	69.61		26.6
SINPAEIQNDSLR	DSL	A0A1P8JDI1_33	BWX39_03665	Chromosome partition protein Smc	IM	350.5	25.57	78.68	59.55		74.16		57.24	41.51								74.16		80
KVMDAAKDSIK	DSI	A0A1P8JDI4_281	BWX39_03555	Cell shape-determining protein MreC	IM	314.2																		11.6
VMDAAKDSIK	DSI	A0A1P8JDI4_281	BWX39_03555	Cell shape-determining protein MreC	IM	338.5
SPHVDSLYYDEK	DSL	A0A1P8JDJ0_71	BWX39_03725	YD repeat-containing protein	IM	346.8	18.84				59.28		46.33	51.46								59.28		16.5
VDSLILTNNR	DSL	A0A1P8JDK5_160	BWX39_03640	Internalin	IM	237.2																	6.6
IDTLMVPAAGLK	DTL	A0A1P8JDK5_246	BWX39_03640	Internalin	S	410.4	22.49																5.6	1.8
TKDSLYTSWR	DSL	A0A1P8JDL0_323	BWX39_03635	TPR_REGION domain-containing protein	IM	354.1							22.39
HNQIDSAFR	DSA	A0A1P8JDL0_43	BWX39_03635	TPR_REGION domain-containing protein	M	382.6							16.07											26.5
ADSSFISGAASK	DSS	A0A1P8JDL1_50	BWX39_03780	Collagen-binding protein	M	567.8							72.01									72.01
VLDELTPHTEAVHLQDSLQYLAK	DSL	A0A1P8JDL7_421	BWX39_03700	TPR_REGION domain-containing protein	IM	271.1							61.9									61.9
FGEHIEDSLYASTYEAFK	DSL	A0A1P8JDL7_687	BWX39_03700	TPR_REGION domain-containing protein	IM		31.89															31.89
TNVLNDSDSIK	DSI	A0A1P8JDL7_795	BWX39_03700	TPR_REGION domain-containing protein	IM	424.1	14.52
TNVLNDSDSIKQVK	DSI	A0A1P8JDL7_795	BWX39_03700	TPR_REGION domain-containing protein	M	413.9							57.76									57.76		6.4
FLLVYNPDSLSENK	DSL	A0A1P8JDL7_821	BWX39_03700	TPR_REGION domain-containing protein	IM	245.6	42.71						56.13									56.13
FLLVYNPDSLSENKLLFEMAR	DSL	A0A1P8JDL7_821	BWX39_03700	TPR_REGION domain-containing protein	M								49.37									49.37		24.7
FEAVLGQTAANDSTASVVLTK	DST	A0A1P8JDM1_728	BWX39_03880	YfhO family protein	IM	835.2	97.19				122.78		138.63									138.63		19.3
KFEAVLGQTAANDSTASVVLTK	DST	A0A1P8JDM1_728	BWX39_03880	YfhO family protein	IM	742.3	47.5	100.27			47.91		108.98									108.98		0.2
ANYANNDSIK	DSI	A0A1P8JDM3_128	BWX39_03790	Cell division protein FtsX	IM	430.8
DSIGMVLPYVGR	DSI	A0A1P8JDN1_80	BWX39_03940	DUF4251 domain-containing protein	M	405.1	17.73	72.43	64.31				37.94									64.31		4.2
TLNEDYVIEVSRDSIGMVLPYVGR	DSI	A0A1P8JDN1_80	BWX39_03940	DUF4251 domain-containing protein	IM	337.6					33.41		37.99									37.99
AALDTIDVVGDYLWSSPK	DTI	A0A1P8JDN9_59	BWX39_03945	Energy transducer TonB	M						132.08		110.18									132.08		7.4
KAALDTIDVVGDYLWSSPK	DTI	A0A1P8JDN9_59	BWX39_03945	Energy transducer TonB	M								109.44									109.44
IDSVSQIAAQYNIPNEYDK	DSV	A0A1P8JDP9_137	BWX39_04015	Peptidase M16	S	843.3	80.76				73.47		97.99									97.99
GNSLQCDTLDIIGELLSNGSAGLYDLNLNR	DTL	A0A1P8JDP9_344	BWX39_04015	Peptidase M16	IM	219.7
VQGTDTTIQK	DTT	A0A1P8JDP9_498	BWX39_04015	Peptidase M16	S	207.8		58.44	58.14		46.45		48.05									58.14		2.4
VQGTDTTIQKVDKPK	DTT	A0A1P8JDP9_498	BWX39_04015	Peptidase M16	S	421.8	14.25				33.31		65.32									65.32
IDSILTNIVALTSDPALAGTLHNANK	DSI	A0A1P8JDQ9_156	BWX39_04045	MCE family protein	IM	213	46.14		37.38		76.46		77.98									77.98
NVDSLVVNLK	DSL	A0A1P8JDQ9_303	BWX39_04045	MCE family protein	M	295	13.55																9.2	9.7
VDTLASQELQEVIVAGVR	DTL	A0A1P8JDR0_23	BWX39_04075	TonB-dependent receptor	M	794.5	68.76				73		104.16									104.16		12.3
EDSLLYDDGK	DSL	A0A1P8JDS1_295	BWX39_04180	Conserved domain protein	IM	478.5
MLPTGDSISSK	DSI	A0A1P8JDS1_84	BWX39_04180	Conserved domain protein	IM	200.6		52.14			34.38		28.31									34.38		9.9
VLACKDSLLIDSVK	DSL, DSV	A0A1P8JDS2_397, 402	BWX39_04145	Peptidase	M								31.9									31.9		1.8
KKLEPVSDSLFYHR	DSL	A0A1P8JDT3_127	BWX39_04185	T9SS type A sorting domain-containing protein	OMV	457.1
KLEPVSDSLFYHR	DSL	A0A1P8JDT3_127	BWX39_04185	T9SS type A sorting domain-containing protein	IM	467.9	21.97						46.2									46.2	1.6
LEPVSDSLFYHR	DSL	A0A1P8JDT3_127	BWX39_04185	T9SS type A sorting domain-containing protein	S	300.3																		34.8
TLTYYGDQPLNVDLDSEHLER	DSE	A0A1P8JDU4_143	BWX39_04255	Capsid assembly protein	M			136.79					74.48									74.48		13.6
DSNTFILSGTYSVPK	DSN	A0A1P8JDU4_161	BWX39_04255	Capsid assembly protein	IM	453.9	21.03				61.95		68.33									68.33		16.5
RDSNTFILSGTYSVPK	DSN	A0A1P8JDU4_161	BWX39_04255	Capsid assembly protein	IM	519.5	21.85				40.03		28.14									40.03
GLKPDTCAAAGHK	DTC	A0A1P8JDV1_251	BWX39_04330	Cardiolipin synthase	M	391.6																	10.8	0.5
AIDDAQDSIK	DSI	A0A1P8JDV1_288	BWX39_04330	Cardiolipin synthase	M	317.7
AIDDAQDSIKIINPYFTLGPK	DSI	A0A1P8JDV1_288	BWX39_04330	Cardiolipin synthase	M								67.62									67.62		5.1
NDSINKELITR	DSI	A0A1P8JDV1_97	BWX39_04330	Cardiolipin synthase	M	391.6
MDSMVYEADTR	DSM	A0A1P8JDV5_51	BWX39_04375	Lipoprotein	IM	226.2	27.99				75.44		74.76									75.44
LNEYADSMITFATPGDYIK	DSM	A0A1P8JDX7_242	BWX39_04395	Signal peptide peptidase SppA	IM	625.5	78.77	92.79			93.75		100.61	90.88								100.61		1
IEFVKDSIANAQK	DSI	A0A1P8JDZ3_41	yidC	Membrane protein insertase YidC	IM	471.9	20.34						64.78									64.78
ANEASTDTTALFYAASK	DTT	A0A1P8JDZ3_69	yidC	Membrane protein insertase YidC	IM	522.8	84.56				103.9		126.14	91.7							73.17	126.14		27.5
ASFDNQVYALNTFLHAQTDTVVR	DTV	A0A1P8JE26_139	BWX39_04675	DUF4738 domain-containing protein	IM	599.2	21.52				38.52		36.22									38.52
LSLFSNNWEVKPLNIDVSPMFVKPDTMSQQR	DTM	A0A1P8JE36_135	BWX39_04735	DUF3256 family protein	S	710.7							18.91											16.7
QIWLEMPDSIVPYLNR	DSI	A0A1P8JE36_32	BWX39_04735	DUF3256 family protein	IM	432.1	45.41						72.85									72.85
GDTIVYNANAFNLAEGNMLDALIAR	DTI	A0A1P8JE64_151	BWX39_04810	OMP_b-brl_3 domain-containing protein	M								50.23									50.23
YDSAIVAYTR	DSA	A0A1P8JEB7_109	BWX39_05290	TPR_REGION domain-containing protein	S	370.3																	13.3
YPNQPDSVLYYINKPHK	DSV	A0A1P8JEB9_406	BWX39_05325	Peptidoglycan glycosyltransferase	IM	311.6	29.97				58.37		89.75									89.75
EMSSMDSIR	DSI	A0A1P8JEB9_436	BWX39_05325	Peptidoglycan glycosyltransferase	IM	226.1							20.8
EMSSMDSIRYMVK	DSI	A0A1P8JEB9_436	BWX39_05325	Peptidoglycan glycosyltransferase	IM	267.2
NANGNYSGDSITLK	DSI	A0A1P8JEB9_537	BWX39_05325	Peptidoglycan glycosyltransferase	IM	380.8	33.08				69.67											69.67
EPDSLHLYYR	DSL	A0A1P8JEB9_772	BWX39_05325	Peptidoglycan glycosyltransferase	IM	416.1							34.97									34.97		47.5
TPPTYAASEIYSADSVLIGK	DSV	A0A1P8JEB9_86	BWX39_05325	Peptidoglycan glycosyltransferase	IM	883.1	74.66				104.82		122.48									122.48
VEQAALQDTCWK	DTC	A0A1P8JED4_123	BWX39_05320	Lipoprotein	IM	517.7	30.31						42.98									42.98		10.7
FPLMVSVDANDSTITTR	DST	A0A1P8JEE5_124	BWX39_05475	Peptidase S41	IM	452.9	32.08						59.06									59.06
NNGGGTSMAGDTLLSYIAK	DTL	A0A1P8JEE5_288	BWX39_05475	Peptidase S41	IM	383.4							112.2									112.2
QAFPDSLTTLDFYR	DSL	A0A1P8JEE5_74	BWX39_05475	Peptidase S41	IM	209	30.03						66.09									66.09
CDSSNTASIYK	DSS	A0A1P8JEG0_318	BWX39_05460	TonB-dependent receptor	M	550.7							68.96									68.96
ELMDSLTSEAVCK	DSL	A0A1P8JEG2_143	mltG	Endolytic murein transglycosylase	M	546.9	31.86						47.31									47.31
ELMDSLTSEAVCKR	DSL	A0A1P8JEG2_143	mltG	Endolytic murein transglycylase	M								41.13									41.13		32.3
TEYIFIDHNDNIDSVYHK	DSV	A0A1P8JEG2_55	mltG	Endolytic murein transglycylase	M						64.16		64.45									64.45		10.8
TEYIFIDHNDNIDSVYHKLEK	DSV	A0A1P8JEG2_55	mltG	Endolytic murein transglycylase	M						21.09		56.25									56.25		8.6
IGHLSDSLYEYR	DSL	A0A1P8JEH8_218	BWX39_05595	HTH LytTR-type domain-containing protein	IM	578.7																	16
VHSLLLPDSVINK	DSV	A0A1P8JEH8_244	BWX39_05595	HTH LytTR-type domain-containing protein	IM	631.7	17.68						42.43									42.43	18.9	10.1
DYWNTLCLPFDVNEDSVK	DSV	A0A1P8JEM2_235	BWX39_05845	DUF4968 domain-containing protein	S	509.9	22.2	75.88					34.07									34.07
DYWNTLCLPFDVNEDSVKLLLNNPELK	DSV	A0A1P8JEM2_235	BWX39_05845	DUF4968 domain-containing protein	S	420.3
IIGVANYDESFPDSQHVQYK	DSQ	A0A1P8JEP2_107	BWX39_05870	VanY domain-containing protein	M								89.31									89.31		5.2
NFFDSLQVK	DSL	A0A1P8JEP2_175	BWX39_05870	VanY domain-containing protein	IM	311.8																	1.2
DDTLKWVLSEVLNDLRK	DTL	A0A1P8JEP2_238	BWX39_05870	VanY domain-containing protein	M								56.36									56.36		11.6
TSINDTTHIQSVISESNKPADEAK	DTT	A0A1P8JEP2_49	BWX39_05870	VanY domain-containing protein	M						58.18		73.18									73.18
SLGVSDSIQSQHK	DSI	A0A1P8JEQ3_48	BWX39_06135	Porin	M	602.1	16.33				36		56.83									56.83
TAAQPDTVSELFMNTFFNTGLR	DTV	A0A1P8JEQ3_79	BWX39_06135	Porin	IM	375.9					84.94		135.82									135.82
DTFDVIELGADTMSLENK	DTF, DTM	A0A1P8JES0_159, 169	BWX39_05990	Lipocalin-like domain-containing protein	IM	235.9	20.2				66.09		75									75
VGAIWLDGYWDHDSDSIPFDWR	DSI	A0A1P8JEW2_230	BWX39_06460	Alpha-L-fucosidase	S	629.5	22.93	50.22
LAYEDSIR	DSI	A0A1P8JEZ5_386	BWX39_06475	Transglutaminase	S	317.5																	124.2
LAYEDSIRQAYEATMK	DSI	A0A1P8JEZ5_386	BWX39_06475	Transglutaminase	IM	414.9	18.32																4.8
IGQDSLGNDIVQYK	DSL	A0A1P8JF06_75	BWX39_06455	Prolyl-tRNA synthetase	IM	448.1	44.61				101.25		122.55	92.85							44.94	122.55
KIGQDSLGNDIVQYK	DSL	A0A1P8JF06_75	BWX39_06455	Prolyl-tRNA synthetase	IM	372.5	33.33				90.23		68.97	51.65							37.5	90.23		1.2
IDTIYQFDR	DTI	A0A1P8JF06_94	BWX39_06455	Prolyl-tRNA synthetase	IM	347.5			38.35		57.25		54.49									57.74	17.4	0.6
IDTIYQFDRYFENTEDDFAYSR	DTI	A0A1P8JF06_94	BWX39_06455	Prolyl-tRNA synthetase	M						46.24		48.96									48.96
IENDSVVVATLPNIDLLDR	DSV	A0A1P8JF27_122	BWX39_06705	DUF4230 domain-containing protein	IM	656.7	65.87	71.02	95.95		99.37		91.22	80.18								99.37
IEFEKTDSTK	DST	A0A1P8JF27_211	BWX39_06705	DUF4230 domain-containing protein	M	487.4
SLQEAINVYTNSDTIR	DTI	A0A1P8JF28_275	BWX39_06755	Arylsulfatase	IM	612.9	40.19				33.23		61.03									61.03
LQGDTLAALR	DTL	A0A1P8JF28_282	BWX39_06755	Arylsulfatase	IM	204.5					27.94		37.99									37.99		32.3
TVPDTMTHK	DTM	A0A1P8JF28_297	BWX39_06755	Arylsulfatase	IM	246.7							15.1											0.3
LVMEQSLAVINDSVQNTAQEINHK	DSV	A0A1P8JF40_206	BWX39_06720	Toxin-antitoxin system YwqK family antitoxin	OMV	225.3																	5
LQPELAEVQLTTVADTVK	DTV	A0A1P8JF40_233	BWX39_06720	Toxin-antitoxin system YwqK family antitoxin	OMV	322.8					49.74		73.98									73.98		0.8
QVAYWQNIDSISLAASK	DSI	A0A1P8JF46_34	BWX39_06770	Sugar transporter	IM	959.2	66.14						95.48	85.89							57.66	95.48		7.5
IVNIDNKPFVGDSVTNEEAQHR	DSV	A0A1P8JF49_150	BWX39_06865	Peptidase S41	IM	416.7	29.49		75.46		83.78		80									83.78		1.9
SVTATYMLNDSIGYIR	DSI	A0A1P8JF49_204	BWX39_06865	Peptidase S41	IM	689.4	71.51				62.1		71.8									71.8
YQHGEFFSQDSIK	DSI	A0A1P8JF49_386	BWX39_06865	Peptidase S41	IM	605.3	21.28						59.83									59.83
YQHGEFFSQDSIKHTGPAYHTNNGR	DSI	A0A1P8JF49_386	BWX39_06865	Peptidase S41	IM	692.1							27.9											7.4
LVYGGGGITPDIFVPEDTSDVTSYYK	DTS	A0A1P8JF49_418	BWX39_06865	Peptidase S41	M			87.2			35.85		36.23									36.23		1.2
LSNLLHIIDDQYVDSVNIDELVEK	DSV	A0A1P8JF49_61	BWX39_06865	Peptidase S41	IM	473.9	27.48				82.08											82.08	5.4
QKIDSLK	DSL	A0A1P8JF79_142	BWX39_06845	FAD:protein FMN transferase	IM	332.8																	67.2
GVGSDFDSTFIHQNMVAGSIPAFSDVK	DST	A0A1P8JF85_130	BWX39_07080	ABC transporter permease	M	541.5
SENYPIVVNDSLK	DSL	A0A1P8JF85_86	BWX39_07080	ABC transporter permease	M	542.6
SENYPIVVNDSLKR	DSL	A0A1P8JF85_86	BWX39_07080	ABC transporter permease	M	242.7	17.68				29.99		26.48										7.8	10.6
VDSGEMKMALALYPVSMQQIMDIADSGK	DSG	A0A1P8JF99_367	BWX39_07190	DUF1015 domain-containing protein	S	410.4
QDSIAYAEK	DSI	A0A1P8JFA0_239	BWX39_07160	TPR_REGION domain-containing protein	M	203.9					42.61		38.7									42.61	18	14
QDSIAYAEKLESIYAQDPSNEAVLSTLASTYNALR	DSI	A0A1P8JFA0_239	BWX39_07160	TPR_REGION domain-containing protein	S	325.6	48.74				55.86		96.44									96.44		6.9
SRQDSIAYAEK	DSI	A0A1P8JFA0_239	BWX39_07160	TPR_REGION domain-containing protein	IM	363.1		48.37	36.89		46.53		36.96									46.53	2.4	4.8
SRQDSIAYAEKLESIYAQDPSNEAVLSTLASTYNALR	DSI	A0A1P8JFA0_239	BWX39_07160	TPR_REGION domain-containing protein	S	276.2	36.9				40.6		50.63									50.63
NAEDSLQYLAVLAK	DSL	A0A1P8JFA2_193	BWX39_07165	TPR_REGION domain-containing protein	S	730.8	37.34						68.31									68.31		13.2
DENGNGKPDDTWYELSGSADVDSVGK	DSV	A0A1P8JFA6_164	BWX39_07220	PKD domain-containing protein	M						23.69		74.47									74.47
VTPNGEVAYDTTAIR	DTT	A0A1P8JFA8_224	BWX39_07210	Ligand-gated channel protein	M	356					48.48		41.81									48.48	1.8	4.7
THYVNKDTTQLPADNR	DTT	A0A1P8JFA8_318	BWX39_07210	Ligand-gated channel protein	M	374.8					52.65		65.78									65.78
ELSPMATDTISLK	DTI	A0A1P8JFA9_1125	BWX39_07255	Adhesin	S	250.1
TGDTSYAEHFDILYSTEGADTANFVK	DTS, DTA	A0A1P8JFA9_1321, 1338	BWX39_07255	Adhesin	IM	580.1
DKYQIAVDSITITK	DSI	A0A1P8JFA9_659	BWX39_07255	Adhesin	S	357.5	25.63						26.73
YQIAVDSITITK	DSI	A0A1P8JFA9_659	BWX39_07255	Adhesin	S	650.9	15.46																1.2
TAYAAAPDSVK	DSV	A0A1P8JFA9_673	BWX39_07255	Adhesin	S	518.6																		17.9
MYETMASFDSIDAR	DSI	A0A1P8JFC2_109	BWX39_07170	TPR_REGION domain-containing protein	S	426.6	36.22															36.22
LAERDTSMLNFVR	DTS	A0A1P8JFC2_214	BWX39_07170	TPR_REGION domain-containing protein	OMV	248.8
QYEADAYLVQKDTVK	DTV	A0A1P8JFC2_234	BWX39_07170	TPR_REGION domain-containing protein	IM	411.7							54.33									54.33		18.3
ALEADSTSVLFR	DST	A0A1P8JFC2_283	BWX39_07170	TPR_REGION domain-containing protein	IM	406
QKYDTAAFFSVTK	DTA	A0A1P8JFC2_90	BWX39_07170	TPR_REGION domain-containing protein	S	288.6	15.66
YDTAAFFSVTK	DTA	A0A1P8JFC2_90	BWX39_07170	TPR_REGION domain-containing protein	IM	359																	1.2
ITNNSDQILYADSIIIMESAFR	DSI	A0A1P8JFC6_180	BWX39_07280	DUF4876 domain-containing protein	M						31.07		123.17									123.17
SYQDTVTCNIINDDGR	DTV	A0A1P8JFD9_100	BWX39_07300	Gliding motility protein GldH	M	702.5	84.22				114.66		120.08									120.08
NDTAVFYIPR	DTA	A0A1P8JFD9_46	BWX39_07300	Gliding motility protein GldH	IM	491.2							36.68									36.68
ANTNAPTDSTLLFK	DST	A0A1P8JFE3_10	BWX39_07405	ABC transporter substrate-binding protein	IM	522	24.69
MANTNAPTDSTLLFK	DST	A0A1P8JFE3_10	BWX39_07405	ABC transporter substrate-binding protein	IM	591.5	26.62						68.94									68.94		1.7
FYGILFGCQQSADSLFK	DSL	A0A1P8JFE3_190	BWX39_07405	ABC transporter substrate-binding protein	M	596.5	53.48				25.52		90.25									90.25		1.1
EANPQVAYNDSVSAILYGNHPR	DSV	A0A1P8JFF3_668	BWX39_07285	Peptidase M16	M								71.63									71.63
VLTIAYTDSIREEK	DSI	A0A1P8JFF3_802	BWX39_07285	Peptidase M16	S	626.9
DSSLVTGAVTDK	DSS	A0A1P8JFH9_49	BWX39_07450	Carboxypeptidase	IM	369.1
NVSLPLAADTLQLK	DTL	A0A1P8JFH9_95	BWX39_07450	Carboxypeptidase	IM	668.5	22.58				62.36		54.59									62.36	2.4	1.2
VQFVPDSVTIYASK	DSV	A0A1P8JFI1_177	BWX39_07615	YbbR-like protein	IM	544.7	16.98				41.25											41.25		1.6
VQFVPDSVTIYASKK	DSV	A0A1P8JFI1_177	BWX39_07615	YbbR-like protein	M								38.08									38.08
KLLDSIQYVSTER	DSI	A0A1P8JFI1_189	BWX39_07615	YbbR-like protein	IM	433.8	20.87						63.74									63.74
LLDSIQYVSTER	DSI	A0A1P8JFI1_189	BWX39_07615	YbbR-like protein	IM	643.5	22.59
NVVLTGEVDSVVK	DSV	A0A1P8JFI1_72	BWX39_07615	YbbR-like protein	IM	228.6	23.72																2.4	8.1
SNGIESPVTYSAEDSLVYNAK	DSL	A0A1P8JFI5_106	BWX39_07550	Kinase	M								94.87									94.87
LNSDNVSMNLDSNLVR	DSN	A0A1P8JFI5_142	BWX39_07550	Kinase	M						50.62		86.7									86.7		4.9
ANGTSDSTAEGGIK	DST	A0A1P8JFI5_153	BWX39_07550	Kinase	M						71.64		80.55									80.55
GKPEFSLGGQAYSSDSMAFNFK	DSM	A0A1P8JFI5_176	BWX39_07550	Kinase	M								69.31									69.31
DSSGVVYIQHGR	DSS	A0A1P8JFI5_209	BWX39_07550	Kinase	M	254.2
TVVDTTQMDSLQLAIYK	DTT, DSL	A0A1P8JFI5_66, 71	BWX39_07550	Kinase	M						118.96		118.96									116.72
TGIYYTGTIDDSTR	DST	A0A1P8JFJ1_152	BWX39_07655	D-alanyl-D-alanine carboxypeptidase/D-alanyl-D-alanine-endopeptidase	IM	567.8							47.36									47.36
MELTDTFELNK	DTF	A0A1P8JFJ3_103	BWX39_07675	Lipocalin-like domain-containing protein	M	575.5	15.24	43.7
MELTDTFELNKEK	DTF	A0A1P8JFJ3_103	BWX39_07675	Lipocalin-like domain-containing protein	IM	417.9					50.49		61.54									61.54
ADTVSLLGR	DTV	A0A1P8JFJ3_35	BWX39_07675	Lipocalin-like domain-containing protein	M	342.6					32.81		43.05									43.05	12.6	8.7
WTTIVPTDSTAEVGIELK	DST	A0A1P8JFJ3_50	BWX39_07675	Lipocalin-like domain-containing protein	IM	397.2					58.41		53.83									58.41
VNDSTIAIHGTSVFDGEK	DST	A0A1P8JFJ3_83	BWX39_07675	Lipocalin-like domain-containing protein	IM	655.6	48.92	85.55			92.92		96.58									96.58
TTFDWTFNDDSFPTK	DSF	A0A1P8JFK8_258	BWX39_07665	DUF4595 domain-containing protein	IM	727.9	54.86	119.75																15.8
DGAVYFLQANDSTLR	DST	A0A1P8JFN9_126	BWX39_07850	Copper resistance protein NlpE	S	717.5	49.04	82.01	58.99		70.11		69.58	52.41		48.3			49.35	48.33	43.46	70.11		8.9
FATGKDGAVYFLQANDSTLR	DST	A0A1P8JFN9_126	BWX39_07850	Copper resistance protein NlpE	IM	679.4	29.18		41.06		78.88		83.47	72.23								83.47		1.2
KVAYKFATGKDGAVYFLQANDSTLR	DST	A0A1P8JFN9_126	BWX39_07850	Copper resistance protein NlpE	M						62.75		59.16									62.75
MVNEELEESVTK	ESV	A0A1P8JFN9_138	BWX39_07850	Copper resistance protein	IM	496.8	14.42	92.66																4.7
AGDTAQTEVAADTMHYEGVVAAADGPGIR	DTA, DTM	A0A1P8JFN9_32, 41	BWX39_07850	Copper resistance protein NlpE	S	207.2	73.74		68.62		113.58		92.36									113.58
YEIALAADSTNGFSMK	DST	A0A1P8JFN9_66	BWX39_07850	Copper resistance protein NlpE	S	289.4	74.08	103.89	91.37		102.4		99.89	83.6	70.43					70.19	50.75	102.4		0.8
YEIALAADSTNGFSMKETYLEAENGK	DST	A0A1P8JFN9_66	BWX39_07850	Copper resistance protein NlpE	M						54.47		87.96									87.96
YEIALAADSTNGFSMKETYLEAENGKDK	DST	A0A1P8JFN9_66	BWX39_07850	Copper resistance protein NlpE	IM	339.5					36.78		62.15									62.15	15.6
MVVAHTDNTFDTIAVEK	DTI	A0A1P8JFP9_37	BWX39_07915	Serine/threonine protein kinase	M	616.5	52.89				34.33		75.26									75.26		5.6
SHTNQAVFDSIWADPANDNYHYFR	DSI	A0A1P8JFQ4_1117	BWX39_07930	Cell surface protein SprA	IM	583.6		73.47			91.78		74.36									91.78
DLYPDRYEAWKDSVWTSLK	DSV	A0A1P8JFQ4_1818	BWX39_07930	Cell surface protein SprA	M								33.43									33.43		1.2
SFEQEVTIPADTTIVVSHSK	DTT	A0A1P8JFQ4_1979	BWX39_07930	Cell surface protein SprA	M						29.98		44.99									44.99
GWLLVSDSIATPASTNK	DSI	A0A1P8JFQ4_2122	BWX39_07930	Cell surface protein SprA	IM	579.5	57.86				70.43		89.31									89.31
GWLLVSDSIATPASTNKTEDLQLR	DSI	A0A1P8JFQ4_2122	BWX39_07930	Cell surface protein SprA	M								55.23									55.23
FQSDTAGVYLPYIPEPQVK	DTA	A0A1P8JFQ4_560	BWX39_07930	Cell surface protein SprA	M	775.5	35.46				43.19		97.35									97.35
YAFTELYDSTK	DST	A0A1P8JFQ4_649	BWX39_07930	Cell surface protein SprA	IM	398.3	23.44						69.26									69.26	3
IFYDIVGDLSLDSTK	DST	A0A1P8JFQ9_162	BWX39_08040	SASA domain-containing protein	S	588.9																		16
IFYDIVGDLSLDSTKVPLLIGEVGR	DST	A0A1P8JFQ9_162	BWX39_08040	SASA domain-containing protein	IM	241.2																	2.4
AGDTVTVAYK	DTV	A0A1P8JFU3_25	rplS	50S ribosomal protein L19	M	431.4							56.48									56.48		10.1
GTLDTAGVANR	DTA	A0A1P8JFY2_104	rpsL	30S ribosomal protein S12	M	291.8		62.12	43.73													43.73	14.5	1.4
QIVDSAWIAQMYVPAMK	DSA	A0A1P8JFY6_306	BWX39_08495	Serine hydrolase	IM	633.8	84.24						103.25									103.25		0.5
LFAHDTIANNAK	DTI	A0A1P8JFY6_46	BWX39_08495	Serine hydrolase	M	347.8	19.35				33.46		58.09									58.09	22.3	36.3
VLDTLKLTFANYK	DTL	A0A1P8JFY6_69	BWX39_08495	Serine hydrolase	IM	531.4	24.46				72.43		68.61									72.43		8.8
QVIIDNQQSDAKDSLEVIK	DSL	A0A1P8JFZ8_276	BWX39_00375	Tetratricopeptide repeat protein	M						73.95		87.07									87.07		13
NAPVDSVNK	DSV	A0A1P8JFZ8_313	BWX39_00375	Tetratricopeptide repeat protein	IM	344.9							34.64									34.64	16	25
NAPVDSVNKVYEQAIAIEPDNSR	DSV	A0A1P8JFZ8_313	BWX39_00375	Tetratricopeptide repeat protein	M								67.15									67.15
EAFEAYDSCLHWRPENLAALNNYAYYLSLSK	DSC	A0A1P8JFZ8_428	BWX39_00375	Tetratricopeptide repeat protein	S	226.5
ILLCAHWDSRPWADNDPDSTNHK	DST	A0A1P8JG08_142	BWX39_01075	Glutamine cyclotransferase	IM	499.8							17.09
PWADNDPDSTNHK	DST	A0A1P8JG08_142	BWX39_01075	Glutamine cyclotransferase	IM	485.6
SSNNSTEDGDTVATAK	DTV	A0A1P8JG08_38	BWX39_01075	Glutamine cyclotransferase	IM	295
SSNNSTEDGDTVATAKPVGPTFNPDSAFAYTAAQCDFGPR	DTV, DSA	A0A1P8JG08_38, 53	BWX39_01075	Glutamine cyclotransferase	M								110.04									110.04
PVGPTFNPDSAFAYTAAQCDFGPR	DSA	A0A1P8JG08_53	BWX39_01075	Glutamine cyclotransferase	IM	392.2																		0.1
VDDSGTISVTSNK	DSG	A0A1P8JG17_416	BWX39_01870	T9SS type A sorting domain-containing protein	S	371.6		111.49																90.1
HTAIDTTQLTVSYELTFK	DTT	A0A1P8JG23_37	BWX39_00430	GLPGLI family protein	M								72.45									72.45
EGETAEADGATALSATTDTAK	DTA	A0A1P8JG46_181	BWX39_03655	Thiol:disulfide interchange protein	IM	826.7	72.6				98.66		101.86	80.11								101.86
TAQDGATLQGDSAQAAGVDAANPSDLWR	DSA	A0A1P8JG46_195	BWX39_03655	Thiol:disulfide interchange protein	M	221.8																	1.9
TAQDGATLQGDSAQAAGVDAANPSDLWRPVIK	DSA	A0A1P8JG46_195	BWX39_03655	Thiol:disulfide interchange protein	M	1051.5	33.54		42.2		84.11		81.14									84.11
YQVTVGCNSDSLLLR	DSL	A0A1P8JG53_77	BWX39_02620	OMP_b-brl_3 domain-containing protein	S	479.6							19.91											7.9
QISISDSELLSLSK	DSE	A0A1P8JG54_39	BWX39_04175	Peptidase M48 family protein	M	349.8	18.71	85.71
SDSLHSFK	DSL	A0A1P8JG55_229	BWX39_04390	DUF3078 domain-containing protein	IM	226.3																	0.8	0.8
TYMDSLFLAK	DSL	A0A1P8JG55_45	BWX39_04390	DUF3078 domain-containing protein	M	587.5																	3.8
FTLTSIEPDSNLAEK	DSN	A0A1P8JG57_74	BWX39_04095	Zinc ribbon domain-containing protein	IM	406.9					38.72		50.02											1
DMLSKDSLEDEEAK	DSL	A0A1P8JG57_96	BWX39_04095	Zinc ribbon domain-containing protein	IM	294
KMNGTLGYLLLGDIVALQDSVGNAGAAAQHYATAISLDPHNIAAYER	DSV	A0A1P8JG58_113	BWX39_03450	Tetratricopeptide repeat protein	S	1002																	11.6
MNGTLGYLLLGDIVALQDSVGNAGAAAQHYATAISLDPHNIAAYER	DSV	A0A1P8JG58_113	BWX39_03450	Tetratricopeptide repeat protein	S	386
GHTDSIYTYAQK	DSI	A0A1P8JG60_166	BWX39_04630	TPR_MalT domain-containing protein	IM	366.1	17.01
EDSAIRNEAEADYAVADSVSGVVK	DSV	A0A1P8JG70_1091	BWX39_04120	Alpha-2-macroglobulin	M								65.32									65.32
NEAEADYAVADSVSGVVK	DSV	A0A1P8JG70_1091	BWX39_04120	Alpha-2-macroglobulin	M	620.1	70.97															70.97
EALDSLIALYGDLPVCGNVAVAK	DSL	A0A1P8JG70_209	BWX39_04120	Alpha-2-macroglobulin	IM	586.4	40.74															40.74
EENNKEALDSLIALYGDLPVCGNVAVAK	DSL	A0A1P8JG70_209	BWX39_04120	Alpha-2-macroglobulin	S	708.1	38.49	56.39															5.5
RTYSGNAPYEVIEDSLELPR	DSL	A0A1P8JG70_356	BWX39_04120	Alpha-2-macroglobulin	M								62.98									62.98
TYSGNAPYEVIEDSLELPR	DSL	A0A1P8JG70_356	BWX39_04120	Alpha-2-macroglobulin	IM	618.2	73.46	77.27	54.07		76.09		105.4	73.94								105.4		63.2
EKYAIGDTIK	DTI	A0A1P8JG70_607	BWX39_04120	Alpha-2-macroglobulin	S	221																	24.9
YAIGDTIK	DTI	A0A1P8JG70_607	BWX39_04120	Alpha-2-macroglobulin	OMV	338.3					26.02												98.2	119.4
YAIGDTIKLK	DTI	A0A1P8JG70_607	BWX39_04120	Alpha-2-macroglobulin	M	390.5							21.88										13.1	21.7
ISPDSVDSEK	DSV/DSE	A0A1P8JG70_80/83	BWX39_04120	Alpha-2-macroglobulin	IM	412.7	13.49				39.73		30.28									39.73
ISPDSVDSEKAR	DSV/DSE	A0A1P8JG70_80/83	BWX39_04120	Alpha-2-macroglobulin	M						41.15											41.15		3.5
QESVSVVNGAGLK	ESV	A0A1P8JG76_83	BWX39_05275	Cell division protein	IM	411.6	18.71	87.04	61.24				66.88									66.88		25.2
AGAYPEAIKEYNIALDSMPDNDIAK	DSM	A0A1P8JG79_131	BWX39_05060	OmpA-like domain-containing protein	M						58.19		66.11									66.11
EYNIALDSMPDNDIAK	DSM	A0A1P8JG79_131	BWX39_05060	OmpA-like domain-containing protein	IM	667.7	33.73				32.42		65.4									65.4	3.7	6.3
DTLSSFAHPALSPDGNWLYFVSDMPGGK	DTL	A0A1P8JG79_288	BWX39_05060	OmpA-like domain-containing protein	IM	217.3	31.38															31.38
LSEECTDTSFTAK	DTS	A0A1P8JG81_167	BWX39_05970	Hybrid sensor histidine kinase/response regulator	IM	478.8	27.29
GKTDSAWVYYR	DSA	A0A1P8JG81_234	BWX39_05970	Hybrid sensor histidine kinase/response regulator	IM	304.3	15.86
TDSAWVYYR	DSA	A0A1P8JG81_234	BWX39_05970	Hybrid sensor histidine kinase/response regulator	IM	427.6							29.38											14.6
ATAMQDSVLDMEK	DSV	A0A1P8JG81_368	BWX39_05970	Hybrid sensor histidine kinase/response regulator	IM	389.4	34.3						21.85									34.31		0.5
STHGVDSLALLQK	DSL	A0A1P8JG81_73	BWX39_05970	Hybrid sensor histidine kinase/response regulator	IM	587.3	27.09																1.2
LSDEDSISVDSVIPR	DSI, DSV	A0A1P8JG82_432, 437	BWX39_04615	Capsule biosynthesis protein	M	390.1	72.99				117.27		117.27	59.98								113.92
FVNPQATVSDSIIAQSFTFSLK	DSI	A0A1P8JG82_592	BWX39_04615	Capsule biosynthesis protein	M	613
SSNAAGILQASQQTQDSLLK	DSL	A0A1P8JG82_728	BWX39_04615	Capsule biosynthesis protein	M	810.6			124.83		93.21		116.83	90.1							67.74	124.83		1.2
SSNAAGILQASQQTQDSLLKK	DSL	A0A1P8JG82_728	BWX39_04615	Capsule biynthesis protein	M						53.77		76.11									76.11		21.9
DDTAQYLNYLYNIGAGGIINK	DTA	A0A1P8JG84_199	BWX39_05525	ATP-binding protein	IM	225.2	66.84						93.24									93.24
FINADNVPDSLLAGNLAER	DSL	A0A1P8JG84_286	BWX39_05525	ATP-binding protein	M	244.9	23.76						78.95									78.95		0.9
NIDTAYVYAK	DTA	A0A1P8JG84_53	BWX39_05525	ATP-binding protein	IM	243.7																	24
INGGATATYSDWEVKTDTIIK	DTI	A0A1P8JGA0_101	BWX39_07355	Lipocalin-like domain-containing protein	M				61.28		91.35		135.5									135.5		0.2
RINGGATATYSDWEVKTDTIIK	DTI	A0A1P8JGA0_101	BWX39_07355	Lipocalin-like domain-containing protein	M								54.43									54.43		1.5
TDTIIK	DTI	A0A1P8JGA0_101	BWX39_07355	Lipocalin-like domain-containing protein	S	242.3																	2.9	0.8
SVLGAVYKVDTATLK	DTA	A0A1P8JGA9_161	BWX39_07215	YncE family protein	OMV	407.4							29.12
VDTATLK	DTA	A0A1P8JGA9_161	BWX39_07215	YncE family protein	IM	268.6							19.2										10.7
IDGFDMIGDSLVSYTNQQGK	DSL	A0A1P8JGA9_277	BWX39_07215	YncE family protein	IM	561.4
IDGFDMIGDSLVSYTNQQGKPIFK	DSL	A0A1P8JGA9_277	BWX39_07215	YncE family protein	IM	651.3	38.92				66.31		83.13									83.13
ATLDFLDLDSGK	DSG	A0A1P8JGA9_66	BWX39_07215	YncE family protein	IM	286	18.47						44.48									44.48		6.3
ATLDFLDLDSGKYYR	DSG	A0A1P8JGA9_66	BWX39_07215	YncE family protein	OMV	362.8	32.88				53.54		54.32									54.32	6	0.5
QLTILHTNDTHSQIMPFNTTLADTLR	DTL	A0A1P8JGD4_32	BWX39_08145	Metallophosphatase	S	640.4	18.22						21.44
CDTLYIVK	DTL	A0A1P8JGE1_243	BWX39_08715	DNA/RNA non-specific endonuclease	OMV	260.1
KCDTLYIVK	DTL	A0A1P8JGE1_243	BWX39_08715	DNA/RNA non-specific endonuclease	S	203.5																	9.7
SWAGNCDTLYVVK	DTL	A0A1P8JGG3_249	BWX39_08790	Nuclease	S	566.3	33.48															33.48
VHTYIMGESMDSLR	DSL	A0A1P8JGG3_46	BWX39_08790	Nuclease	S	504.1	16.82
SIELCDTPYTQTAAPYFLAR	DTP	A0A1P8JGG6_402	BWX39_08755	Serine protease	S	935.5	79.41	59.05			88.65		86.09									88.65
QHLTFCGISLNNTAAAFADSLVAK	DSL	A0A1P8JGI3_46	BWX39_08900	Secreted protein	M								82.52									82.52
FDSALVYANR	DSA	A0A1P8JGJ2_92	BWX39_08905	DUF6377 domain-containing protein	M	398.3																	1.3	8.2
SRDPQFHCIPTDTLYMTIDK	DTL	A0A1P8JGJ8_823	BWX39_09045	DUF2723 domain-containing protein	M						26.11		40.43									40.43
SGMMMPTDSIPDR	DSI	A0A1P8JGJ8_844	BWX39_09045	DUF2723 domain-containing protein	IM	371.7	19.17						14.5
VIQGASSDSLLAIQR	DSL	A0A1P8JGK4_331	BWX39_09065	TIGR00341 family protein	M	705.9	61.16	117.76			51.13		98.28									98.28		10.2
SLVLSQSSECFLDTALTK	DTA	A0A1P8JGK4_406	BWX39_09065	TIGR00341 family protein	M	729.9	89.15				77.92		129.38									129.38		14.4
TDSLELIVLPQ	DSL	A0A1P8JGK4_443	BWX39_09065	TIGR00341 family protein	IM	270.4	29.71																0.6
VKTDSLELIVLPQ	DSL	A0A1P8JGK4_443	BWX39_09065	TIGR00341 family protein	M	240.1	28.56				23.4		45.36									45.36	26.1
AQGASASDFSQYGEASLKGDTTNVWNK	DTT	A0A1P8JGK6_134	BWX39_08995	DUF4296 domain-containing protein	M								66.11									66.11		2.2
GDTTNVWNK	DTT	A0A1P8JGK6_134	BWX39_08995	DUF4296 domain-containing protein	IM	326.6							38.43									38.43	3.4	0.8
YFEIQTDTTYHK	DTT	A0A1P8JGK6_163	BWX39_08995	DUF4296 domain-containing protein	IM	460.8	32.77						47.87									47.86		0.8
EGVAVFSVTFGNDSVATETIR	DSV	A0A1P8JGK6_200	BWX39_08995	DUF4296 domain-containing protein	M						90.65											90.65		24.3
TAATEASDSTDTTYPIR	DST/DTT	A0A1P8JGK6_271/274	BWX39_08995	DUF4296 domain-containing protein	IM	734.4	85.97						126.65									126.65		2.4
DASGNIVADSCELR	DSC	A0A1P8JGK8_113	BWX39_09115	Lipoprotein	IM	311.4	37.61				39.77		65.73	64.78								65.73		32.6
LYYFTHFGDSLAPIK	DSL	A0A1P8JGK8_127	BWX39_09115	Lipoprotein	IM	537.2	30.86	63.77			65.3		60.86	35.91							35.93	65.3		54.5
TAANNGLEIASTYTLTEFTVPDSVK	DSV	A0A1P8JGK8_184	BWX39_09115	Lipoprotein	M			152.89					50.64									50.63
TAANNGLEIASTYTLTEFTVPDSVKK	DSV	A0A1P8JGK8_184	BWX39_09115	Lipoprotein	M	388.8	16.01				69.85		61.46									69.85		39.7
GHENDTLNTAK	DTL	A0A1P8JGK8_340	BWX39_09115	Lipoprotein	OMV	507.8
GHENDTLNTAKFELQR	DTL	A0A1P8JGK8_340	BWX39_09115	Lipoprotein	M						78.67		90.91									90.91		0.5
TPAGLFTEVELPINEIMKGHENDTLNTAK	DTL	A0A1P8JGK8_340	BWX39_09115	Lipoprotein	OMV	686.4					58.13		65.27									65.27		0.4
YNMDIPTNVLILPTDSAAIFFEK	DSA	A0A1P8JGK8_374	BWX39_09115	Lipoprotein	M			57.27	41.49		21.02		43.09									43.09		1.4
LKVQADTFNVGAHSILANR	DTF	A0A1P8JGK8_44	BWX39_09115	Lipoprotein	M								53.78									53.78		11.5
VQADTFNVGAHSILANR	DTF	A0A1P8JGK8_44	BWX39_09115	Lipoprotein	IM	682.8	70.48		62.89		108.81		125.54	109.46						58.18	60.54	125.54	9.8	26.2
GGSADTLITIDSCDVVHGEFAFR	DTL, DSC	A0A1P8JGM7_52, 58	BWX39_09240	DUF4369 domain-containing protein	M	687.2					64.29		61.57									64.29
GTLDSVQIVQVYMDDMNLQFPLVLEEGNIHLK	DSV	A0A1P8JGM7_68	BWX39_09240	DUF4369 domain-containing protein	M	480.4	19.12						38.55									38.55		0.5
GILENEMDSIR	DSI	A0A1P8JGN1_178	BWX39_09230	Serine/threonine protein phosphatase	M	269.7							42.25									42.25	10.2
KGILENEMDSIR	DSI	A0A1P8JGN1_178	BWX39_09230	Serine/threonine protein phosphatase	IM	364.1																	2
VDTAATAPAR	DTA	A0A1P8JGP0_129	BWX39_09270	DUF4381 domain-containing protein	IM	330.6																	12.5	2.4
AVLDSAK	DSA	A0A1P8JGP0_29	BWX39_09270	DUF4381 domain-containing protein	IM	256.4																	93.7
VAYAHFADTTNVPR	DTT	A0A1P8JGP0_60	BWX39_09270	DUF4381 domain-containing protein	IM	436	26.52				47.94		46.86									47.94		0.8
GIEVMEQHIDTVR	DTV	A0A1P8JGP0_76	BWX39_09270	DUF4381 domain-containing protein	IM	270.7	30.6				67.59		64.2									67.59		8.3
GIEVMEQHIDTVRNGNAYTLAFR	DTV	A0A1P8JGP0_76	BWX39_09270	DUF4381 domain-containing protein	IM	254.4																	2.1
SAMDILCSYTDSIK	DSI	A0A1P8JGP5_200	BWX39_09210	Peptidase	M	286.5	33.53				21.47		44.87									44.87
HINFDSIHDTYLQR	DSI	A0A1P8JGP5_81	BWX39_09210	Peptidase	IM	704.3	34.52						78.43									78.43		8.3
DTLSVEYTVDGGK	DTL	A0A1P8JGQ3_593	BWX39_09365	T9SS C-terminal target domain-containing protein	IM	692.7	27.68																	0.5
DTADVTIELR	DTA	A0A1P8JGS2_123	BWX39_09515	Peptidase M64	IM	478.4					48.38		42.42									48.38	0.3	8.4
MNDIDTTYIEPQR	DTT	A0A1P8JGS4_71	BWX39_09505	DUF4421 domain-containing protein	M	423.7	52.44						63.16									63.16
IVGFMQCDTAIYYDKER	DTA	A0A1P8JGS8_104	BWX39_09615	LPS export ABC transporter periplasmic protein LptC	M								71.03									71.03
IDSLSVGTTNVTENK	DSL	A0A1P8JGT9_329	BWX39_09605	Peptidylprolyl isomerase	IM	539.3	52.95				104.65		109.11	51.98								109.11
IDSLSVGTTNVTENKEDNTLNIIR	DSL	A0A1P8JGT9_329	BWX39_09605	Peptidylprolyl isomerase	IM	671.9	43.04		70.09		115.69		125.49									125.49		2.3
EQLPDSVQFR	DSV	A0A1P8JGT9_360	BWX39_09605	Peptidylprolyl isomerase	M	403.3		41.6	41.09		34.97		24.88									41.09	12.5	10.9
VLSKEQLPDSVQFR	DSV	A0A1P8JGT9_360	BWX39_09605	Peptidylprolyl isomerase	IM	371.5
NSQTAVNDTTSYAIK	DTT	A0A1P8JGU2_265	BWX39_09620	Long-chain fatty acid transport protein	S	516.4	36.39		83.57		83.99		81.4	76.05								83.99
NAMGKDTSDYKEVPYEGYGPHGIAIFVDTLTDNTTR	DTS, DTL	A0A1P8JGU3_76, 98	BWX39_09540	Probable transcriptional regulatory protein BWX39_09540	S	414.4																	0.4
EQPQERDSLIK	DSL	A0A1P8JGV2_1693	BWX39_09670	Phage tail protein	M	217.3																	8.3
GLNGNIFVDSLAYNDLR	DSL	A0A1P8JGV2_923	BWX39_09670	Phage tail protein	M								54.48									54.48		0.1
AGPITGGKDTITFDLTR	DTI	A0A1P8JGV9_142	BWX39_09785	Collagen-binding protein	M	357.3	16.48						74.74									74.74
DTITFDLTR	DTI	A0A1P8JGV9_142	BWX39_09785	Collagen-binding protein	M								31.36									31.36
ISGVVVDSLTHKPIVK	DSL	A0A1P8JGV9_50	BWX39_09785	Collagen-binding protein	M	592.8	14.23				63.73		56.03									63.73		1.2
ITEPLEQPKWDIIADSTK	DST	A0A1P8JGW0_149	BWX39_09790	GLPGLI family protein	OMV	228.6							58.12									58.12	1.2
WDIIADSTK	DST	A0A1P8JGW0_149	BWX39_09790	GLPGLI family protein	S	249.6	17.35						19.03										1.2	4.4
WDIIADSTKQILNYDCQMAR	DST	A0A1P8JGW0_149	BWX39_09790	GLPGLI family protein	M								104.66									104.66
LDSVGRYNYGNEDTQLEVGEK	DSV	A0A1P8JGW0_53	BWX39_09790	GLPGLI family protein	M								50.18									50.18
KQFNFSDDEVKPYFNIDSVLINGIFYAANK	DSV	A0A1P8JGX2_397	BWX39_09855	Dipeptidyl carboxypeptidase II	S	741.6	29.23																5.5
QFNFSDDEVKPYFNIDSVLINGIFYAANK	DSV	A0A1P8JGX2_397	BWX39_09855	Dipeptidyl carboxypeptidase II	S	425.7	33.79															33.79
FPSPIGSTAISFYHFYIDDTVK	DTV	A0A1P8JGX3_287	BWX39_09835	Carboxypeptidase-like regulatory domain-containing protein	M			89.78					42.19									42.19
VVEPIEQPQWELISDSTAR	DST	A0A1P8JGX4_145	BWX39_09795	GLPGLI family protein	OMV	513.2					58.24		47.15									58.24		1.2
SVIDTTKVDSLGNFIYSEEDMR	DTT, DSL	A0A1P8JGX4_51, 56	BWX39_09795	GLPGLI family protein	M								63.58									63.58
TLLADSVK	DSV	A0A1P8JGX6_40	BWX39_09925	FMN_bind domain-containing protein	IM	344.8					25.51		35.28									35.28	30.1	12.7
LDSMAYYMYDYVNLYLK	DSM	A0A1P8JGZ1_92	BWX39_09960	Gliding motility protein GldN	IM	250.8	57.01				73.06		99.75									99.75
LYPSANFILHEDSTTFVYSAGEINSK	DST	A0A1P8JGZ2_233	BWX39_09940	DUF3298 domain-containing protein	IM	428.9
VTMDTTISFSK	DTT	A0A1P8JGZ2_42	BWX39_09940	DUF3298 domain-containing protein	IM	205.9
VTMDTTISFSKDEACK	DTT	A0A1P8JGZ2_42	BWX39_09940	DUF3298 domain-containing protein	IM	256.6	22.5
GNEYAVANDSLLR	DSL	A0A1P8JGZ2_72	BWX39_09940	DUF3298 domain-containing protein	IM	497.4	16.03																	7.4
TQAEDSLAEK	DSL	A0A1P8JH12_274	BWX39_09970	DNA-binding protein	IM	277.8					45.93		43									45.93
ALGPDMVGYFQVLNNATTMSAGDTMKVPK	DTM	A0A1P8JH12_369	BWX39_09970	DNA-binding protein	S	215.7
VNAIEQEMPDTITR	DTI	A0A1P8JH22_102	BWX39_10105	Peptidase S41	IM	278.8	32.99				57.03		58.15									58.15	3	61.6
FLSPTGLYLENEDSLNVPLNDK	DSL	A0A1P8JH22_374	BWX39_10105	Peptidase S41	M			117.86					71.68									71.68
FLSPTGLYLENEDSLNVPLNDKTR	DSL	A0A1P8JH22_374	BWX39_10105	Peptidase S41	M			71.59			37.21		51.05									51.05
LDTVIVEK	DTV	A0A1P8JH24_138	BWX39_10125	DUF4348 domain-containing protein	IM	251.6							29.53										116.2	143
STKLDTVIVEK	DTV	A0A1P8JH24_138	BWX39_10125	DUF4348 domain-containing protein	M	372	14.22																1.2	1.2
LEDENTDELSAFTPTNYNDADTAFNARPEVR	DTA	A0A1P8JH32_312	BWX39_10185	Alkaline protease	M	683.3
EVELVTDSGTIR	DSG	A0A1P8JH54_33	BWX39_10210	Peptidylprolyl isomerase	S	520.7	17.29		36.05				38.35									38.43		7.3
EQGEIIDSVENVLNDSIK	DSV, DSI	A0A1P8JH73_152, 160	BWX39_10355	Dipeptidyl-peptidase	M				73.53		73.98		76.68									76.68
EQGEIIDSVENVLNDSIKK	DSV, DSI	A0A1P8JH73_152, 160	BWX39_10355	Dipeptidyl-peptidase	IM	231			61.66		60.94		65.93									65.93	8.5	0.1
SLKEQGEIIDSVENVLNDSIK	DSV, DSI	A0A1P8JH73_152, 160	BWX39_10355	Dipeptidyl-peptidase	M				71.62				73.67									73.67		0.3
SLKEQGEIIDSVENVLNDSIKK	DSV, DSI	A0A1P8JH73_152, 160	BWX39_10355	Dipeptidyl-peptidase	M				75.87		72.54		63.84									75.87		7.2
CIDSIGLIR	DSI	A0A1P8JH73_341	BWX39_10355	Dipeptidyl-peptidase	OMV	381.7					35.84		25.83									35.84		21.3
NDTTFYK	DTT	A0A1P8JH78_32	BWX39_10500	DUF4369 domain-containing protein	M	305.2																	5.4
NDTTFYKDVIK	DTT	A0A1P8JH78_32	BWX39_10500	DUF4369 domain-containing protein	S	308					66.33		56.05									66.33
ILDQNGLFGFADSLGNVVIKPQYK	DSL	A0A1P8JH92_116	BWX39_10535	WG repeat-containing protein	IM	243.9	29
GDTIIDCK	DTI	A0A1P8JH92_47	BWX39_10535	WG repeat-containing protein	IM	417.3																	126.5
IGEKPVYYDTLQAR	DTL	A0A1P8JH93_105	BWX39_10610	Omp85 domain-containing protein	IM	488.5							26.62											14.7
PVYYDTLQAR	DTL	A0A1P8JH93_105	BWX39_10610	Omp85 domain-containing protein	IM	354.2																		14.8
DYIYYTADTVR	DTV	A0A1P8JH93_221	BWX39_10610	Omp85 domain-containing protein	M	377.3
FNKDYIYYTADTVR	DTV	A0A1P8JH93_221	BWX39_10610	Omp85 domain-containing protein	M	511.1	29.81						58.52									58.52		14.2
VNVLPGDSTGLHIR	DST	A0A1P8JH93_263	BWX39_10610	Omp85 domain-containing protein	OMV	485.2							57.69									57.69	0.8	4.7
VDSIIVGK	DSI	A0A1P8JH93_318	BWX39_10610	Omp85 domain-containing protein	M	221.1							32.43									32.43	136.2	173.4
IPLGTYSLAGRDTTK	DTT	A0A1P8JH93_85	BWX39_10610	Omp85 domain-containing protein	IM	457.2							27.69
IPLGTYSLAGRDTTKWINR	DTT	A0A1P8JH93_85	BWX39_10610	Omp85 domain-containing protein	IM	217.3
QDTVWLK	DTV	A0A1P8JH95_1135	BWX39_10440	DUF490 domain-containing protein	IM	411.5																	116.6
DTTHHIPLDLR	DTT	A0A1P8JH95_148	BWX39_10440	DUF490 domain-containing protein	M	368.7
ALSDSVHNYLK	DSV	A0A1P8JH98_147	BWX39_10470	OmpH family outer membrane protein	IM	576.6					66.37		57.59	54.61								66.37		39.2
ALSDSVHNYLKSFNK	DSV	A0A1P8JH98_147	BWX39_10470	OmpH family outer membrane protein	IM	259.5																		4.3
ETAKPATATAAAGSQQIAYVEIDSIMTQYTYWK	DSI	A0A1P8JH98_54	BWX39_10470	OmpH family outer membrane protein	IM	645.8	63.08				96.33		91.37	49.02								96.33
PATATAAAGSQQIAYVEIDSIMTQYTYWKEVTK	DSI	A0A1P8JH98_54	BWX39_10470	OmpH family outer membrane protein	IM	407.8
DSAGYNIPHTGETLDMIYSMR	DSA	A0A1P8JHA5_452	BWX39_10560	TonB-dependent receptor	M								31.99									31.99
IEENSAEYEYRDSAGYNIPHTGETLDMIYSMR	DSA	A0A1P8JHA5_452	BWX39_10560	TonB-dependent receptor	IM	577.4							18.06
SNDSVPTLYR	DSV	A0A1P8JHA5_496	BWX39_10560	TonB-dependent receptor	M	406.5					30.48		33.6									33.6	3.1	1.5
DTTMVNGVTYALLNK	DTT	A0A1P8JHA5_557	BWX39_10560	TonB-dependent receptor	M	506.6	26.31				29.12		84.21									84.21		7.7
DTTMVNGVTYALLNKK	DTT	A0A1P8JHA5_557	BWX39_10560	TonB-dependent receptor	M						63.26		64.97									64.97
ELRDTTMVNGVTYALLNK	DTT	A0A1P8JHA5_557	BWX39_10560	TonB-dependent receptor	M								33.93									33.93		1.2
ELRDTTMVNGVTYALLNKK	DTT	A0A1P8JHA5_557	BWX39_10560	TonB-dependent receptor	M						46.02		50.18									50.18		2.4
GEFSMQLQSEDSVK	DSV	A0A1P8JHA5_72	BWX39_10560	TonB-dependent receptor	IM	619.1	41.51				81.85		85.02									85.02
GEFSMQLQSEDSVKVR	DSV	A0A1P8JHA5_72	BWX39_10560	TonB-dependent receptor	M	338.9	13.19				59.08		41.55									59.08		10.9
FDETNVAGDSLQLTNK	DSL	A0A1P8JHB3_110	BWX39_10565	DUF4827 domain-containing protein	M	814.8	53.03	63.98	84.07		104.04		93.07	93.89							47.69	104.04		9.8
QFESQGFKTDTTK	DTT	A0A1P8JHB3_63	BWX39_10565	DUF4827 domain-containing protein	OMV	447.1					60.43		49.5									60.43		4
QFESQGFKTDTTKNQYVQFK	DTT	A0A1P8JHB3_63	BWX39_10565	DUF4827 domain-containing protein	M						38.87		49.56									49.56
TDTTKNQYVQFK	DTT	A0A1P8JHB3_63	BWX39_10565	DUF4827 domain-containing protein	IM	567.6	19.91						66.56	56.51								66.56
AQCRPQDQDLIPMVDIETTGGLSDYALQDSLLK	DSL	A0A1P8JHB4_141	BWX39_10725	Glycosyl hydrolase family 25	IM	475.8	39.2						64.29									64.29
ALYWLEVGAQPTDTVR	DTV	A0A1P8JHD9_69	rpsP	30S ribosomal protein S16	M	625.8	15.85	80.33			43.62		30.33									43.62	1.6	4.3
AAFNINSKDTMFICR	DTM	A0A1P8JHF3_203	BWX39_10780	Endonuclease	M								56.49									56.49		4.8
QQPEEVVNNLETDSFAVAK	DSF	A0A1P8JHG0_129	BWX39_10835	Zinc ribbon domain-containing protein	M	459.1	68.38						59.31									68.38
ILPNDSIDSVWVR	DSI, DSV	A0A1P8JHG0_150, 153	BWX39_10835	Zinc ribbon domain-containing protein	M								36.09									36.09
LSDSIQEAQISR	DSI	A0A1P8JHG0_51	BWX39_10835	Zinc ribbon domain-containing protein	IM	325.6																	1.6
LDSFAFR	DSF	A0A1P8JHG0_89	BWX39_10835	Zinc ribbon domain-containing protein	M	242							30.55									30.55
LDSLPPNLK	DSL	A0A1P8JHJ7_123	BWX39_11080	Leucine-rich repeat domain-containing protein	IM	294.3																	26.6
LGYEVSDSAGVLELVK	DSA	A0A1P8JHJ7_32	BWX39_11080	Leucine-rich repeat domain-containing protein	IM	638.2	49.17															49.17
KDSIVDLTK	DSI	A0A1P8JHJ7_46	BWX39_11080	Leucine-rich repeat domain-containing protein	IM	252.4							27.28										9.5	15.3
KDSIVDLTKEDNLK	DSI	A0A1P8JHJ7_46	BWX39_11080	Leucine-rich repeat domain-containing protein	OMV	489.1	22.09						40.03									40.03	6.2
VDGFLDSLK	DSL	A0A1P8JHN4_161	BWX39_11410	Lipocalin-like domain-containing protein	M	443.6																	166.3
VDNSGKVDGFLDSLK	DSL	A0A1P8JHN4_161	BWX39_11410	Lipocalin-like domain-containing protein	OMV	397.8
FVENQHADSVNVSAIINMAHGR	DSV	A0A1P8JHQ7_245	BWX39_11435	Protoporphyrin IX magnesium chelatase	IM		33.55															33.55
TIGGNALAAQLDSAVIYR	DSA	A0A1P8JHU8_727	BWX39_09075	Adhesin	IM	703.6	58.39						93.92									93.92
TIGGNALAAQLDSAVIYRDNVK	DSA	A0A1P8JHU8_727	BWX39_09075	Adhesin	M								58.67									58.67
EPTDTLASFK	DTL	A0A1P8JHU8_841	BWX39_09075	Adhesin	M	473.4					52.23		48.29									52.23
NAKEPTDTLASFK	DTL	A0A1P8JHU8_841	BWX39_09075	Adhesin	S	260.2							40.51									40.51		1.6
TAQVDSCLLVLSDWSQGLTLTADQIETER	DSC	A0A1P8JHV0_136	BWX39_11655	Peptidase M16	S	430.8	71.43															71.43
ATKPEVVMQDSVAYYNHNK	DSV	A0A1P8JHV0_667	BWX39_11655	Peptidase M16	IM	450.8	38.78	79.32	57.81		93.73		88.84	65.46								93.73		6.4
NFPDDSVVK	DSV	A0A1P8JHV0_98	BWX39_11655	Peptidase M16	M	384.5		35.99															5.7	2.4
QIVLSTDSVSLNVAVYNNDGSTLVK	DSV	A0A1P8JHV1_39	BWX39_08835	OMP_b-brl_2 domain-containing protein	M								103.55									103.55		1.2
DTMEWGSGNAGFLITNSK	DTM	A0A1P8JHW9_156	BWX39_09030	PCMD domain-containing protein	IM	421.1	80.22				30.68		104.21									104.21
SPDDAETTKFFHIFYELTAPKDTMEWGSGNAGFLITNSK	DTM	A0A1P8JHW9_156	BWX39_09030	PCMD domain-containing protein	M								46.25									46.25
SPFPVGLWLWNALSPDTTK	DTT	A0A1P8JHX7_102	BWX39_09665	Omp85 domain-containing protein	M								36.54									36.54
SPFPVGLWLWNALSPDTTKFGK	DTT	A0A1P8JHX7_102	BWX39_09665	Omp85 domain-containing protein	M								64.4									64.4
NNYASYLADTTSVR	DTT	A0A1P8JHX7_239	BWX39_09665	Omp85 domain-containing protein	M	588.1	33.37														30.71	33.37		91.8
LQLADSVSEADLR	DSV	A0A1P8JHX7_255	BWX39_09665	Omp85 domain-containing protein	M	502.3	31.26															31.26
LQLADSVSEADLRR	DSV	A0A1P8JHX7_255	BWX39_09665	Omp85 domain-containing protein	M	380							29.03										0.8	1.6
FKELIDSVPYLEVSMADQFIPK	DSV	A0A1P8JHX7_547	BWX39_09665	Omp85 domain-containing protein	M								65.54									65.54
ALKDSLLQDDPNVK	DSL	A0A1P8JHY0_207	BWX39_10755	Endonuclease	OMV	308.6	42.01				73.82		73.93	48.16								73.93
DSLLQDDPNVK	DSL	A0A1P8JHY0_207	BWX39_10755	Endonuclease	IM	441.2	15.92	32.87
DFVLDSIAWEEDPLFGWCNK	DSI	A0A1P8JHY7_304	BWX39_10495	Peptidoglycan glycosyltransferase	IM	365.1							33.83									33.83

## Sheet: Table S3
Table S3. Identified glycoproteins and their predicted localisation
NOTES
The localisation predictions are based on same criteria as presented in Table S1.
Glycoproteins from T9SS components (Naito et al., 2022) are highlited in blue.
Accession Number	Gene Name	# Identified Sites	Protein Description	MW (kDa)	Localisation	T9SS Components
A0A1P8JBP6	BWX39_00070	1	Tricorn protease homolog	121.115	Periplasm
A0A1P8JBQ3	BWX39_00080	2	T9SS C-terminal target domain-containing protein	122.741	Cell surface
A0A1P8JBQ7	BWX39_00085	1	Hemin-binding protein	71.815	Cell surface
A0A1P8JBR6	BWX39_00135	2	DUF2141 domain-containing protein	36.405	Periplasm
A0A1P8JBR8	BWX39_00155	2	HDIG domain-containing protein	78.047	IM
A0A1P8JBS9	BWX39_00205	1	Siderophore-interacting protein	34.415	IM
A0A1P8JBT3	BWX39_00235	2	Gliding motility-associated lipoprotein GldK	57.087	Lipoprotein	PorK
A0A1P8JBT5	BWX39_00220	3	Gliding motility protein GldN	40.157	Periplasm	PorN
A0A1P8JBT7	BWX39_00225	1	Gliding motility protein GldM	58.062	IM	PorM
A0A1P8JBX0	BWX39_00465	1	SIMPL domain-containing protein	28.144	IM
A0A1P8JBX1	BWX39_00210	1	TonB-dependent receptor	102.699	OM
A0A1P8JBZ2	secF	3	Multifunctional fusion protein	110.162	IM
A0A1P8JBZ4	BWX39_00345	1	Leucine-rich repeat domain-containing protein	96.131	Cell surface
A0A1P8JC01	BWX39_00655	5	DUF6242 domain-containing protein	51.269	Lipoprotein
A0A1P8JC04	BWX39_00670	2	Outer membrane protein assembly factor BamA	100.636	OM
A0A1P8JC39	BWX39_00845	1	Arylsulfatase	71.636	IM
A0A1P8JC57	BWX39_00920	1	Peptidase M13	76.148	Periplasm
A0A1P8JC76	BWX39_00855	1	Fibronectin type-III domain-containing protein	48.311	Periplasm
A0A1P8JC79	BWX39_01060	2	Peptidyl-prolyl cis-trans isomerase	34.511	Periplasm
A0A1P8JC82	BWX39_01055	3	Peptidyl-prolyl cis-trans isomerase	32.181	Lipoprotein
A0A1P8JC85	BWX39_01125	1	AhpC/TSA family antioxidant	37.202	Lipoprotein
A0A1P8JC88	BWX39_00905	1	DUF2807 domain-containing protein	26.894	Lipoprotein
A0A1P8JC92	BWX39_01110	1	DUF4294 domain-containing protein	24.336	Periplasm
A0A1P8JC94	BWX39_01145	2	DUF3298 domain-containing protein	22.889	Lipoprotein
A0A1P8JC95	BWX39_01190	1	DUF3108 domain-containing protein	31.463	Periplasm
A0A1P8JC96	BWX39_01155	7	Big_5 domain-containing protein	77.316	Lipoprotein
A0A1P8JC97	BWX39_00965	1	Lipoprotein	17.298	Lipoprotein
A0A1P8JCF4	BWX39_01480	2	Peroxiredoxin	43.436	Lipoprotein
A0A1P8JCF5	BWX39_01505	4	Peptidase S41	60.054	Periplasm
A0A1P8JCF7	BWX39_01485	1	D-alanyl-D-alanine dipeptidase	29.34	Periplasm
A0A1P8JCG3	BWX39_01535	1	Clostripain family protein	47.653	Lipoprotein
A0A1P8JCH3	BWX39_01590	1	TonB-dependent receptor	80.727	OM
A0A1P8JCJ7	BWX39_01515	1	Choline-binding protein	60.786	Cell surface
A0A1P8JCM3	BWX39_01575	1	PEGA domain-containing protein	23.388	Periplasm
A0A1P8JCM4	BWX39_01900	2	Penicillin-binding protein	28.511	IM
A0A1P8JCN1	BWX39_01975	1	DUF4840 domain-containing protein	21.976	Lipoprotein
A0A1P8JCP1	BWX39_02045	1	Thiol:disulfide interchange protein	18.531	Periplasm
A0A1P8JCQ0	BWX39_01920	2	NigD-like protein	25.052	Lipoprotein
A0A1P8JCR0	BWX39_02070	1	Xylanase	30.506	Periplasm
A0A1P8JCR9	BWX39_02150	1	RagB/SusD family nutrient uptake outer membrane protein	61.18	Lipoprotein
A0A1P8JCS2	BWX39_02200	2	Collagen-binding protein	106.085	OM
A0A1P8JCS6	BWX39_02180	3	Peptidase S41	62.764	Periplasm
A0A1P8JCT0	BWX39_02205	4	Beta_helix domain-containing protein	54.851	Lipoprotein
A0A1P8JCT1	BWX39_01935	2	ABC transporter permease	45.649	IM
A0A1P8JCV5	BWX39_02370	1	Cell division protein FtsL	25.24	IM
A0A1P8JCV6	BWX39_02170	2	Peptidase	86.988	Cell surface
A0A1P8JCW6	BWX39_02405	3	Peptidase M16	106.754	Periplasm
A0A1P8JCW7	BWX39_02275	1	NigD-like protein	26.75	Lipoprotein
A0A1P8JCX1	BWX39_02365	2	Penicillin-binding protein	79.805	IM
A0A1P8JCX5	BWX39_02425	2	OmpA-like domain-containing protein	31.906	Lipoprotein
A0A1P8JCY9	BWX39_02435	1	Serum opacity factor	17.298	Periplasm
A0A1P8JD05	BWX39_02635	2	Sugar tyrosine-protein kinase	37.064	Periplasm
A0A1P8JD23	BWX39_02730	1	Alpha-amylase	74.1	Periplasm
A0A1P8JD33	BWX39_02775	3	Por secretion system protein	131.976	Cell surface	PorU
A0A1P8JD43	BWX39_02865	1	Alpha-amylase	70.871	Periplasm
A0A1P8JD46	BWX39_02825	2	Zinc metalloprotease	52.964	IM
A0A1P8JD51	BWX39_02740	1	DUF3943 domain-containing protein	98.398	OM
A0A1P8JD55	BWX39_02915	1	Lipoprotein	33.373	Lipoprotein
A0A1P8JD56	BWX39_02935	1	DUF4468 domain-containing protein	34.977	Periplasm
A0A1P8JD67	BWX39_03000	10	OstA-like_N domain-containing protein	73.553	Periplasm
A0A1P8JD71	BWX39_02985	1	Cell envelope biogenesis protein OmpA	42.656	OM
A0A1P8JD73	BWX39_02900	2	2,6-beta-D-fructofuranosidase	72.309	Periplasm
A0A1P8JD75	BWX39_03085	2	Peptidase S41	39.377	Lipoprotein
A0A1P8JD79	BWX39_03005	2	Peptidylprolyl isomerase	54.005	Periplasm
A0A1P8JD82	BWX39_03010	4	Peptidylprolyl isomerase	54.282	Periplasm
A0A1P8JD89	BWX39_03105	1	Peptidyl-prolyl cis-trans isomerase	25.684	Lipoprotein
A0A1P8JDA4	BWX39_03165	4	Lipoprotein	25.442	Periplasm
A0A1P8JDB1	BWX39_03225	1	ATP-binding protein	43.822	IM	PorY
A0A1P8JDB2	BWX39_03170	1	DUF4767 domain-containing protein	36.716	Periplasm
A0A1P8JDB5	BWX39_03250	1	Bacteroidetes-Associated Carbohydrate-binding Often N-terminal	60.832	Lipoprotein
A0A1P8JDB6	BWX39_03140	2	DUF5683 domain-containing protein	29.288	Lipoprotein
A0A1P8JDF0	BWX39_03455	3	Phosphate-binding protein	35.977	Lipoprotein
A0A1P8JDF2	BWX39_03470	1	Biopolymer transporter ExbD	24.128	IM
A0A1P8JDF3	BWX39_03375	2	OmpA-like domain-containing protein	94.664	Periplasm
A0A1P8JDG6	BWX39_03485	3	YjgP/YjgQ family permease	73.195	IM
A0A1P8JDG8	BWX39_03585	1	TPM_phosphatase domain-containing protein	27.91	IM
A0A1P8JDH5	BWX39_03565	1	Penicillin-binding protein 2	80.424	IM
A0A1P8JDH6	BWX39_03465	1	Biopolymer transporter ExbD	24.828	IM
A0A1P8JDI1	BWX39_03665	1	Chromosome partition protein Smc	34.252	Lipoprotein
A0A1P8JDI4	BWX39_03555	1	Cell shape-determining protein MreC	33.231	IM
A0A1P8JDJ0	BWX39_03725	1	YD repeat-containing protein	44.74	Cell surface
A0A1P8JDK5	BWX39_03640	2	Internalin	67.128	Cell surface
A0A1P8JDL0	BWX39_03635	2	TPR_REGION domain-containing protein	60.918	IM
A0A1P8JDL1	BWX39_03780	1	Collagen-binding protein	86.494	OM
A0A1P8JDL7	BWX39_03700	4	TPR_REGION domain-containing protein	137.099	Lipoprotein	PorW
A0A1P8JDM1	BWX39_03880	1	YfhO family protein	92.724	IM
A0A1P8JDM3	BWX39_03790	1	Cell division protein FtsX	32.747	IM
A0A1P8JDN1	BWX39_03940	1	DUF4251 domain-containing protein	19.807	Lipoprotein
A0A1P8JDN9	BWX39_03945	1	Energy transducer TonB	16.694	IM
A0A1P8JDP9	BWX39_04015	3	Peptidase M16	110.926	Periplasm
A0A1P8JDQ9	BWX39_04045	2	MCE family protein	35.256	IM
A0A1P8JDR0	BWX39_04075	1	TonB-dependent receptor	88.228	OM
A0A1P8JDS1	BWX39_04180	2	Conserved domain protein	40.405	Periplasm
A0A1P8JDS2	BWX39_04145	2	Peptidase	77.93	Periplasm
A0A1P8JDT3	BWX39_04185	1	T9SS type A sorting domain-containing protein	45.387	Cell surface
A0A1P8JDU4	BWX39_04255	2	Capsid assembly protein	93.918	IM
A0A1P8JDV1	BWX39_04330	3	Cardiolipin synthase	50.734	Periplasm
A0A1P8JDV5	BWX39_04375	1	Lipoprotein	15.49	Lipoprotein
A0A1P8JDX7	BWX39_04395	1	Signal peptide peptidase SppA	65.276	IM
A0A1P8JDZ3	yidC	2	Membrane protein insertase YidC	73.646	IM
A0A1P8JE26	BWX39_04675	1	DUF4738 domain-containing protein	29.973	Lipoprotein
A0A1P8JE36	BWX39_04735	2	DUF3256 family protein	22.836	Periplasm
A0A1P8JE64	BWX39_04810	1	OMP_b-brl_3 domain-containing protein	107.591	OM
A0A1P8JEB7	BWX39_05290	1	TPR_REGION domain-containing protein	26.084	Periplasm
A0A1P8JEB9	BWX39_05325	5	Peptidoglycan glycosyltransferase	96.205	IM
A0A1P8JED4	BWX39_05320	1	Lipoprotein	19.169	Lipoprotein
A0A1P8JEE5	BWX39_05475	3	Peptidase S41	49.96	Periplasm
A0A1P8JEG0	BWX39_05460	1	TonB-dependent receptor	80.304	OM
A0A1P8JEG2	mltG	2	Endolytic murein transglycosylase	39.587	IM
A0A1P8JEH8	BWX39_05595	2	HTH LytTR-type domain-containing protein	37.155	IM
A0A1P8JEM2	BWX39_05845	1	DUF4968 domain-containing protein	48.062	Periplasm
A0A1P8JEP2	BWX39_05870	4	VanY domain-containing protein	31.313	Periplasm
A0A1P8JEQ3	BWX39_06135	2	Porin	90.875	OM
A0A1P8JES0	BWX39_05990	2	Lipocalin-like domain-containing protein	20.141	Lipoprotein
A0A1P8JEW2	BWX39_06460	1	Alpha-L-fucosidase	51.869	Periplasm
A0A1P8JEZ5	BWX39_06475	1	Transglutaminase	93.824	Periplasm
A0A1P8JF06	BWX39_06455	2	Prolyl-tRNA synthetase	39.823	Periplasm
A0A1P8JF27	BWX39_06705	2	DUF4230 domain-containing protein	25.354	IM
A0A1P8JF28	BWX39_06755	3	Arylsulfatase	76.187	IM
A0A1P8JF40	BWX39_06720	2	Toxin-antitoxin system YwqK family antitoxin	46.135	Periplasm
A0A1P8JF46	BWX39_06770	1	Sugar transporter	28.627	IM
A0A1P8JF49	BWX39_06865	5	Peptidase S41	62.463	IM
A0A1P8JF79	BWX39_06845	1	FAD:protein FMN transferase	38.518	Periplasm
A0A1P8JF85	BWX39_07080	2	ABC transporter permease	46.656	IM
A0A1P8JF99	BWX39_07190	1	DUF1015 domain-containing protein	47.264	Cytoplasm
A0A1P8JFA0	BWX39_07160	1	TPR_REGION domain-containing protein	46.689	Periplasm
A0A1P8JFA2	BWX39_07165	1	TPR_REGION domain-containing protein	42.89	Periplasm
A0A1P8JFA6	BWX39_07220	1	PKD domain-containing protein	37.613	Cell surface
A0A1P8JFA8	BWX39_07210	2	Ligand-gated channel protein	77.829	OM
A0A1P8JFA9	BWX39_07255	5	Adhesin	163.923	Periplasm
A0A1P8JFC2	BWX39_07170	5	TPR_REGION domain-containing protein	48.003	Periplasm
A0A1P8JFC6	BWX39_07280	1	DUF4876 domain-containing protein	45.41	Lipoprotein
A0A1P8JFD9	BWX39_07300	2	Gliding motility protein GldH	19.045	Lipoprotein
A0A1P8JFE3	BWX39_07405	2	ABC transporter substrate-binding protein	39.128	Cytoplasm
A0A1P8JFF3	BWX39_07285	2	Peptidase M16	106.768	Periplasm
A0A1P8JFH9	BWX39_07450	2	Carboxypeptidase	87.364	OM
A0A1P8JFI1	BWX39_07615	3	YbbR-like protein	38.384	IM
A0A1P8JFI5	BWX39_07550	7	Kinase	107.153	OM
A0A1P8JFJ1	BWX39_07655	1	D-alanyl-D-alanine carboxypeptidase/D-alanyl-D-alanine-endopeptidase	48.487	Periplasm
A0A1P8JFJ3	BWX39_07675	4	Lipocalin-like domain-containing protein	14.118	Lipoprotein
A0A1P8JFK8	BWX39_07665	1	DUF4595 domain-containing protein	31.691	Lipoprotein
A0A1P8JFN9	BWX39_07850	5	Copper resistance protein NlpE	16.396	Lipoprotein
A0A1P8JFP9	BWX39_07915	1	Serine/threonine protein kinase	33.531	Periplasm
A0A1P8JFQ4	BWX39_07930	6	Cell surface protein SprA	286.167	OM	Sov
A0A1P8JFQ9	BWX39_08040	1	SASA domain-containing protein	36.851	Periplasm
A0A1P8JFU3	rplS	1	50S ribosomal protein L19	13.908	Cytoplasm
A0A1P8JFY2	rpsL	1	30S ribosomal protein S12	14.288	Cytoplasm
A0A1P8JFY6	BWX39_08495	3	Serine hydrolase	44.559	Lipoprotein
A0A1P8JFZ8	BWX39_00375	3	Tetratricopeptide repeat protein	64.369	Periplasm
A0A1P8JG08	BWX39_01075	4	Glutamine cyclotransferase	37.705	Lipoprotein
A0A1P8JG17	BWX39_01870	1	T9SS type A sorting domain-containing protein	134.45	Cell surface
A0A1P8JG23	BWX39_00430	1	GLPGLI family protein	32.306	Periplasm
A0A1P8JG46	BWX39_03655	2	Thiol:disulfide interchange protein	75.468	IM
A0A1P8JG53	BWX39_02620	1	OMP_b-brl_3 domain-containing protein	99.065	OM
A0A1P8JG54	BWX39_04175	1	Peptidase M48 family protein	29.961	Lipoprotein
A0A1P8JG55	BWX39_04390	2	DUF3078 domain-containing protein	49.201	OM
A0A1P8JG57	BWX39_04095	2	Zinc ribbon domain-containing protein	18.856	IM
A0A1P8JG58	BWX39_03450	1	Tetratricopeptide repeat protein	52.46	Periplasm
A0A1P8JG60	BWX39_04630	1	TPR_MalT domain-containing protein	50.23	IM
A0A1P8JG70	BWX39_04120	5	Alpha-2-macroglobulin	213.788	Periplasm
A0A1P8JG76	BWX39_05275	1	Cell division protein	18.062	Lipoprotein
A0A1P8JG79	BWX39_05060	2	OmpA-like domain-containing protein	78.489	Lipoprotein	PorE
A0A1P8JG81	BWX39_05970	4	Hybrid sensor histidine kinase/response regulator	109.81	IM
A0A1P8JG82	BWX39_04615	4	Capsule biosynthesis protein	97.243	Periplasm
A0A1P8JG84	BWX39_05525	3	ATP-binding protein	137.764	IM
A0A1P8JGA0	BWX39_07355	1	Lipocalin-like domain-containing protein	19.76	Lipoprotein
A0A1P8JGA9	BWX39_07215	3	YncE family protein	41.731	Lipoprotein
A0A1P8JGD4	BWX39_08145	1	Metallophosphatase	31.374	Periplasm
A0A1P8JGE1	BWX39_08715	1	DNA/RNA non-specific endonuclease	40.905	Periplasm
A0A1P8JGG3	BWX39_08790	2	Nuclease	42.94	Periplasm
A0A1P8JGG6	BWX39_08755	1	Serine protease	61.285	Periplasm
A0A1P8JGI3	BWX39_08900	1	Secreted protein	22.166	Periplasm
A0A1P8JGJ2	BWX39_08905	1	DUF6377 domain-containing protein	64.548	IM
A0A1P8JGJ8	BWX39_09045	2	DUF2723 domain-containing protein	124.938	IM
A0A1P8JGK4	BWX39_09065	3	TIGR00341 family protein	49.907	IM
A0A1P8JGK6	BWX39_08995	4	DUF4296 domain-containing protein	36.637	Lipoprotein
A0A1P8JGK8	BWX39_09115	6	Lipoprotein	54.45	Lipoprotein
A0A1P8JGM7	BWX39_09240	3	DUF4369 domain-containing protein	32.408	Lipoprotein
A0A1P8JGN1	BWX39_09230	1	Serine/threonine protein phosphatase	44.297	IM
A0A1P8JGP0	BWX39_09270	4	DUF4381 domain-containing protein	40.011	IM
A0A1P8JGP5	BWX39_09210	2	Peptidase	48.614	Periplasm
A0A1P8JGQ3	BWX39_09365	1	T9SS C-terminal target domain-containing protein	113.108	Cell surface
A0A1P8JGS2	BWX39_09515	1	Peptidase M64	49.629	Periplasm
A0A1P8JGS4	BWX39_09505	1	DUF4421 domain-containing protein	46.363	OM
A0A1P8JGS8	BWX39_09615	1	LPS export ABC transporter periplasmic protein LptC	25.724	Lipoprotein
A0A1P8JGT9	BWX39_09605	2	Peptidylprolyl isomerase	79.577	IM
A0A1P8JGU2	BWX39_09620	1	Long-chain fatty acid transport protein	48.57	OM
A0A1P8JGU3	BWX39_09540	2	Probable transcriptional regulatory protein BWX39_09540	27.49	Cytoplasm
A0A1P8JGV2	BWX39_09670	2	Phage tail protein	189.275	IM
A0A1P8JGV9	BWX39_09785	2	Collagen-binding protein	96.878	OM
A0A1P8JGW0	BWX39_09790	2	GLPGLI family protein	32.539	Periplasm
A0A1P8JGX2	BWX39_09855	1	Dipeptidyl carboxypeptidase II	81.098	Periplasm
A0A1P8JGX3	BWX39_09835	1	Carboxypeptidase-like regulatory domain-containing protein	99.57	OM
A0A1P8JGX4	BWX39_09795	3	GLPGLI family protein	33.907	Periplasm
A0A1P8JGX6	BWX39_09925	1	FMN_bind domain-containing protein	39.997	IM
A0A1P8JGZ1	BWX39_09960	1	Gliding motility protein GldN	20.09	Periplasm
A0A1P8JGZ2	BWX39_09940	3	DUF3298 domain-containing protein	29.14	Lipoprotein
A0A1P8JH12	BWX39_09970	2	DNA-binding protein	42.607	IM
A0A1P8JH22	BWX39_10105	2	Peptidase S41	55.919	Periplasm
A0A1P8JH24	BWX39_10125	1	DUF4348 domain-containing protein	32.81	Lipoprotein
A0A1P8JH32	BWX39_10185	1	Alkaline protease	54.618	OM
A0A1P8JH54	BWX39_10210	1	Peptidylprolyl isomerase	25.436	Periplasm
A0A1P8JH73	BWX39_10355	3	Dipeptidyl-peptidase	80.888	Periplasm
A0A1P8JH78	BWX39_10500	1	DUF4369 domain-containing protein	34.647	Periplasm
A0A1P8JH92	BWX39_10535	2	WG repeat-containing protein	20.067	Lipoprotein
A0A1P8JH93	BWX39_10610	5	Omp85 domain-containing protein	87.706	OM
A0A1P8JH95	BWX39_10440	2	DUF490 domain-containing protein	165.544	IM
A0A1P8JH98	BWX39_10470	2	OmpH family outer membrane protein	21.949	Lipoprotein
A0A1P8JHA5	BWX39_10560	4	TonB-dependent receptor	90.342	OM	PorF
A0A1P8JHB3	BWX39_10565	2	DUF4827 domain-containing protein	23.794	Lipoprotein
A0A1P8JHB4	BWX39_10725	1	Glycosyl hydrolase family 25	28.654	Periplasm
A0A1P8JHD9	rpsP	1	30S ribosomal protein S16	20.314	Cytoplasm
A0A1P8JHF3	BWX39_10780	1	Endonuclease	36.002	Lipoprotein
A0A1P8JHG0	BWX39_10835	5	Zinc ribbon domain-containing protein	43.573	IM
A0A1P8JHJ7	BWX39_11080	3	Leucine-rich repeat domain-containing protein	30.351	Cell surface
A0A1P8JHN4	BWX39_11410	1	Lipocalin-like domain-containing protein	46.018	Periplasm
A0A1P8JHQ7	BWX39_11435	1	Protoporphyrin IX magnesium chelatase	158.526	IM
A0A1P8JHU8	BWX39_09075	2	Adhesin	161.93	Cell surface
A0A1P8JHV0	BWX39_11655	3	Peptidase M16	105.404	Periplasm
A0A1P8JHV1	BWX39_08835	1	OMP_b-brl_2 domain-containing protein	31.003	OM
A0A1P8JHW9	BWX39_09030	1	PCMD domain-containing protein	41.23	Lipoprotein
A0A1P8JHX7	BWX39_09665	4	Omp85 domain-containing protein	91.165	OM
A0A1P8JHY0	BWX39_10755	1	Endonuclease	40.1	Periplasm
A0A1P8JHY7	BWX39_10495	1	Peptidoglycan glycosyltransferase	88.05	IM

## Sheet: Table S4
Table S4. Calculation of accurate Dmass values of O-glycopeptides
NOTES
Reported Dmass: Approximate Dmass reported by Byonic
m/z (reported): m/z value reported by Byonic
m/z (inspected): m/z value of the monoisotopic peak by manual inspection of the corresponding MS1-level mass spectra
MH+ (inspected): Calculated by m/z (inspected)*z - (z-1)*1.007276
MH+ (peptide only): Theoretical value based on the peptide sequence
True Dmass: Calculated by MH+ (inspected) - MH+ (peptide only); values highlighted in orange are considered as outliers
CID sepctra of the sequences highlighted in blue are displayed in Figure 9.
Sample	Sequence	Reported Dmass	m/z (reported)	m/z (inspected)	z	MH+ (inspected)	MH+ (peptide only)	Accurate Dmass
Membrane	MGLSDQDSLWGK	1528.52	1441.57	1441.57	2	2882.13	1352.62	1529.52
	DGAVYFLQANDSTLR	1528.84	1599.83	1599.83	2	3198.66	1669.82	1528.84
	TAANNGLEIASTYTLTEFTVPDSVKK	1529.48	1434.64	1434.64	3	4301.89	2770.41	1531.48
	IDSLSVGTTNVTENKEDNTLNIIR	1529.48	1393.28	1393.28	3	4177.84	2646.36	1531.48
	FEAVLGQTAANDSTASVVLTK	1529.49	1827.3	1827.29	2	3653.58	2122.1	1531.48
	TAANNGLEIASTYTLTEFTVPDSVKK	1529.49	1434.64	1434.64	3	4301.9	2770.41	1531.49
	AGDTAQTEVAADTMHYEGVVAAADGPGIR	1529.49	1474.28	1474.28	3	4420.82	2889.33	1531.49
	QVAYWQNIDSISLAASK	1530.48	1713.23	1713.23	2	3425.45	1893.97	1531.48
	FDETNVAGDSLQLTNK	1530.48	1642.17	1642.17	2	3283.32	1751.85	1531.48
	AGDTAQTEVAADTMHYEGVVAAADGPGIR	1530.48	1474.28	1474.28	3	4420.81	2889.33	1531.48
	EGETAEADGATALSATTDTAK	1530.48	1771.2	1771.2	2	3541.4	2009.92	1531.48
	AGDTAQTEVAADTMHYEGVVAAADGPGIR	1530.48	1474.28	1474.28	3	4420.81	2889.33	1531.48
	QVAYWQNIDSISLAASK	1530.48	1713.23	1713.23	2	3425.45	1893.97	1531.48
	TAQDGATLQGDSAQAAGVDAANPSDLWRPVIK	1531.48	1585.7	1585.7	3	4755.08	3223.6	1531.48
	TAQDGATLQGDSAQAAGVDAANPSDLWRPVIK	1531.48	1585.7	1585.7	3	4755.08	3223.6	1531.48
	TAQDGATLQGDSAQAAGVDAANPSDLWRPVIK	1531.48	1585.7	1585.7	3	4755.08	3223.6	1531.48
	LEDENTDELSAFTPTNYNDADTAFNARPEVR	1531.48	1683.03	1683.03	3	5047.07	3515.58	1531.48
	SDIDSLSYAFGIDQGQGVK	1531.49	1766.23	1766.23	2	3531.45	1999.96	1531.48
	EGETAEADGATALSATTDTAK	1532.49	1772.71	1771.2	2	3541.39	2009.92	1531.48
	EGETAEADGATALSATTDTAK	1532.49	1772.71	1771.2	2	3541.4	2009.92	1531.48
	IQFELSTSQTGKDTLYEK	1532.49	1811.77	1810.27	2	3619.53	2088.05	1531.48
	IENDSVVVATLPNIDLLDR	1532.49	1815.81	1814.31	2	3627.61	2096.12	1531.48
	IENDSVVVATLPNIDLLDR	1532.49	1815.81	1814.31	2	3627.61	2096.12	1531.48
	EGETAEADGATALSATTDTAK	1533.49	1772.7	1771.2	2	3541.39	2009.92	1531.48
	EGETAEADGATALSATTDTAK	1533.49	1772.7	1771.2	2	3541.4	2009.92	1531.48
	AGDTAQTEVAADTMHYEGVVAAADGPGIR	1533.49	1475.61	1474.28	3	4420.81	2889.33	1531.48
	QVAYWQNIDSISLAASK	1533.49	1714.74	1713.23	2	3425.45	1893.97	1531.48
	QYLQQMNIDTAYIDEFIK	1533.5	1892.29	1890.79	2	3780.56	2249.08	1531.48
	TAQDGATLQGDSAQAAGVDAANPSDLWRPVIK	1534.49	1587.37	1585.7	3	4755.09	3223.6	1531.49
	TAQDGATLQGDSAQAAGVDAANPSDLWRPVIK	1534.49	1587.37	1585.7	3	4755.09	3223.6	1531.49
	SDIDSLSYAFGIDQGQGVK	1534.49	1767.73	1766.22	2	3531.44	1999.96	1531.48
	SDIDSLSYAFGIDQGQGVK	1534.49	1767.73	1766.23	2	3531.44	1999.96	1531.48
	QVAYWQNIDSISLAASK	1534.49	1714.74	1713.23	2	3425.46	1893.97	1531.49
							Average	1531.48
Soluble	QTALDSCLLVLK	1528.65	1445.2	1444.7	2	2888.38	1360.75	1527.63
	HINFDSIHDTYLQR	1528.74	1096.54	1097.79	3	3291.34	1758.86	1532.49
	HINFDSIHDTYLQR	1528.74	1096.54	1097.45	3	3290.34	1758.86	1531.48
	HINFDSIHDTYLQR	1528.74	1096.54	1097.78	3	3291.34	1758.86	1532.48
	HINFDSIHDTYLQR	1528.74	1096.54	1097.45	3	3290.34	1758.86	1531.48
	QDSIAYAEKLESIYAQDPSNEAVLSTLASTYNALR	1529.48	1788.46	1788.13	3	5362.39	3831.89	1530.49
	KLPTDSIPMIPTNVEVQILTQTPR	1529.48	1408.32	1408.32	3	4222.96	2691.48	1531.48
	TDTLSNNGKPFIIDFFATWCKPCNR	1529.48	1511.98	1511.98	3	4533.91	3002.43	1531.48
	QLTILHTNDTHSQIMPFNTTLADTLR	1529.49	1505.01	1505.01	3	4513	2981.52	1531.49
	IDSILTNIVALTSDPALAGTLHNANK	1529.49	1398.65	1398.65	3	4193.93	2662.44	1531.49
	AGDTAQTEVAADTMHYEGVVAAADGPGIR	1530.48	1468.94	1468.94	3	4404.81	2873.34	1531.48
	YIEKEEFQPYDSLKADIYHFIEAR	1530.48	1512.66	1512.66	3	4535.96	3004.47	1531.48
	TDTLSNNGKPFIIDFFATWCKPCNR	1530.49	1511.98	1511.98	3	4533.91	3002.43	1531.48
	QLTILHTNDTHSQIMPFNTTLADTLR	1530.49	1505.01	1505.01	3	4513	2981.52	1531.49
	AGDTAQTEVAADTMHYEGVVAAADGPGIR	1530.49	1468.95	1468.95	3	4404.82	2873.34	1531.49
	AGDTAQTEVAADTMHYEGVVAAADGPGIR	1531.48	1468.94	1468.94	3	4404.81	2873.34	1531.48
	SDIDSLSYAFGIDQGQGVK	1531.48	1766.22	1766.22	2	3531.44	1999.96	1531.48
	TAQDGATLQGDSAQAAGVDAANPSDLWRPVIK	1531.48	1585.7	1585.7	3	4755.08	3223.6	1531.48
	SIELCDTPYTQTAAPYFLAR	1531.48	1924.8	1924.8	2	3848.6	2317.12	1531.48
	QLTILHTNDTHSQIMPFNTTLADTLR	1531.49	1505.01	1505.01	3	4513	2981.52	1531.49
	TDTLSNNGKPFIIDFFATWCKPCNR	1532.46	1512.3	1512.3	3	4534.9	3002.43	1532.47
	KQFNFSDDEVKPYFNIDSVLINGIFYAANK	1532.47	1677.08	1677.08	3	5029.21	3496.74	1532.47
	IDSVSQIAAQYNIPNEYDK	1532.49	1851.77	1850.27	2	3699.54	2168.05	1531.48
	SIELCDTPYTQTAAPYFLAR	1532.49	1925.31	1925.31	2	3849.61	2317.12	1532.49
	NMSDSLFNYAQQLK	1532.49	1596.14	1596.14	2	3191.28	1658.78	1532.49
	QTALDSCLLVLK	1533.49	1447.62	1445.61	2	2890.22	1360.75	1529.47
	DGAVYFLQANDSTLR	1533.49	1602.66	1601.16	2	3201.31	1669.82	1531.49
	AYPDSIYQAELTNIK	1533.49	1630.68	1629.18	2	3257.35	1725.87	1531.48
	DGAVYFLQANDSTLR	1533.49	1602.66	1601.15	2	3201.3	1669.82	1531.48
	ASATLHFVVDSILEGK	1533.5	1611.2	1609.7	2	3218.39	1686.91	1531.48
	TIGGNALAAQLDSAVIYR	1534.49	1684.24	1682.74	2	3364.47	1832.99	1531.48
	FDETNVAGDSLQLTNK	1534.49	1643.67	1642.17	2	3283.33	1751.85	1531.49
	LGYEVSDSAGVLELVK	1534.49	1607.2	1605.69	2	3210.37	1678.89	1531.48
	ASATLHFVVDSILEGK	1534.5	1611.2	1609.7	2	3218.39	1686.91	1531.48
	AGDTAQTEVAADTMHYEGVVAAADGPGIR	1534.5	1470.62	1468.95	3	4404.83	2873.34	1531.49
							Average	1531.48
Inner Membrane	HINFDSIHDTYLQR	1528.7	1096.52	1097.45	3	3290.34	1758.86	1531.48
	HINFDSIHDTYLQR	1528.74	1096.54	1097.45	3	3290.34	1758.86	1531.48
	HINFDSIHDTYLQR	1528.74	1096.54	1097.45	3	3290.34	1758.86	1531.48
	GLAHFLEHMAFNGSEHFPDSTLLEFTR	1528.79	1159.32	1159.49	4	4634.95	3103.47	1531.48
	DGAVYFLQANDSTLR	1528.85	1599.84	1600.17	2	3199.33	1669.82	1529.51
	TAQDGATLQGDSAQAAGVDAANPSDLWRPVIK	1529.48	1585.7	1585.7	3	4755.1	3223.6	1531.5
	TAQDGATLQGDSAQAAGVDAANPSDLWRPVIK	1529.48	1585.7	1585.7	3	4755.09	3223.6	1531.49
	EGETAEADGATALSATTDTAK	1529.48	1771.2	1771.2	2	3541.39	2009.92	1531.48
	IDSILTNIVALTSDPALAGTLHNANK	1529.48	1398.65	1398.65	3	4193.92	2662.44	1531.48
	EGETAEADGATALSATTDTAK	1529.48	1771.2	1771.2	2	3541.4	2009.92	1531.48
	AGDTAQTEVAADTMHYEGVVAAADGPGIR	1530.48	1474.28	1474.28	3	4420.82	2889.33	1531.49
	EGETAEADGATALSATTDTAK	1530.48	1771.2	1771.2	2	3541.4	2009.92	1531.48
	QVAYWQNIDSISLAASK	1530.49	1713.23	1713.23	2	3425.45	1893.97	1531.48
	TIGGNALAAQLDSAVIYR	1530.5	1682.75	1682.75	2	3364.48	1832.99	1531.5
	SDIDSLSYAFGIDQGQGVK	1530.5	1766.23	1766.23	2	3531.45	1999.96	1531.49
	TAQDGATLQGDSAQAAGVDAANPSDLWRPVIK	1531.48	1585.7	1585.7	3	4755.09	3223.6	1531.49
	TAQDGATLQGDSAQAAGVDAANPSDLWRPVIK	1531.48	1585.7	1585.7	3	4755.09	3223.6	1531.49
	TAQDGATLQGDSAQAAGVDAANPSDLWRPVIK	1531.48	1585.7	1585.7	3	4755.08	3223.6	1531.49
	TAQDGATLQGDSAQAAGVDAANPSDLWRPVIK	1531.49	1585.7	1585.7	3	4755.09	3223.6	1531.49
	AGDTAQTEVAADTMHYEGVVAAADGPGIR	1531.49	1468.95	1468.95	3	4404.82	2873.34	1531.48
	EGETAEADGATALSATTDTAK	1532.49	1772.71	1771.2	2	3541.4	2009.92	1531.48
	EGETAEADGATALSATTDTAK	1532.49	1772.71	1771.2	2	3541.4	2009.92	1531.48
	FEAVLGQTAANDSTASVVLTK	1532.49	1828.8	1827.3	2	3653.59	2122.1	1531.48
	EGETAEADGATALSATTDTAK	1532.5	1772.71	1771.2	2	3541.4	2009.92	1531.49
	IDSVSQIAAQYNIPNEYDK	1532.5	1851.78	1850.27	2	3699.54	2168.05	1531.49
	IDSILTNIVALTSDPALAGTLHNANK	1533.49	1399.32	1398.65	3	4193.93	2662.44	1531.48
	QVAYWQNIDSISLAASK	1533.49	1714.73	1713.23	2	3425.45	1893.97	1531.48
	SDIDSLSYAFGIDQGQGVK	1533.49	1767.73	1766.23	2	3531.44	1999.96	1531.48
	QINLQTQCQALYNHQPEVADSIVEVLVQTYK	1533.5	1722.78	1721.11	3	5161.31	3629.83	1531.48
	TAQDGATLQGDSAQAAGVDAANPSDLWRPVIK	1533.5	1587.37	1585.7	3	4755.09	3223.6	1531.49
	SDIDSLSYAFGIDQGQGVK	1534.49	1767.73	1766.23	2	3531.45	1999.96	1531.48
	FEAVLGQTAANDSTASVVLTK	1534.49	1828.8	1827.3	2	3653.59	2122.1	1531.48
	TAQDGATLQGDSAQAAGVDAANPSDLWRPVIK	1534.49	1587.37	1585.7	3	4755.08	3223.6	1531.48
	EGETAEADGATALSATTDTAK	1534.49	1772.71	1771.2	2	3541.4	2009.92	1531.49
	EGETAEADGATALSATTDTAK	1534.5	1772.71	1771.21	2	3541.4	2009.92	1531.49
							Average	1531.49
OMV	GLIAAMEKDTTFFKQEEAQEYISK	1529.46	1442.28	1442.28	3	4324.83	2793.37	1531.46
	NNSHELEKDSLPVSVSLNSGTMLTIK	1529.47	1448.97	1448.97	3	4344.91	2813.44	1531.47
	LNVATGDTTTIYTFNETEK	1529.48	1825.26	1825.26	2	3649.5	2118.02	1531.48
	TYSGNAPYEVIEDSLELPR	1529.49	1842.77	1842.77	2	3684.53	2153.04	1531.49
	IQFELSTSQTGKDTLYEK	1529.49	1810.27	1810.27	2	3619.53	2088.05	1531.48
	QVAYWQNIDSISLAASK	1530.47	1713.22	1713.22	2	3425.44	1893.97	1531.47
	LDTLTSFKQEFMTYR	1530.47	1137.8	1137.8	3	3411.4	1879.93	1531.47
	ATLDFLDLDSGKYYR	1530.47	1103.46	1103.46	3	3308.35	1776.88	1531.47
	FDETNVAGDSLQLTNK	1530.47	1642.16	1642.16	2	3283.32	1751.85	1531.47
	QTALDSCLLVLK	1530.48	1446.62	1446.62	2	2892.23	1360.75	1531.48
	SLTDDKETLYNQKDSIDFSKPR	1531.46	1033.69	1033.69	4	4131.75	2600.28	1531.46
	SLTDDKETLYNQKDSIDFSKPR	1531.47	1033.69	1033.69	4	4131.76	2600.28	1531.47
	IDSVSQIAAQYNIPNEYDK	1531.47	1850.26	1850.26	2	3699.52	2168.05	1531.47
	LDTLTSFKQEFMTYR	1531.47	1137.8	1137.8	3	3411.4	1879.93	1531.47
	FDETNVAGDSLQLTNK	1531.47	1642.16	1642.16	2	3283.32	1751.85	1531.47
	LNVATGDTTTIYTFNETEK	1531.48	1825.26	1825.26	2	3649.5	2118.02	1531.48
	QTALDSCLLVLK	1531.48	1446.62	1446.62	2	2892.24	1360.75	1531.48
	TPAGLFTEVELPINEIMKGHENDTLNTAK	1532.41	1183.76	1183.27	4	4730.07	3198.6	1531.47
	LFAHDTIANNAK	1532.47	1424.08	1423.58	2	2846.15	1314.68	1531.47
	SIELCDTPYTQTAAPYFLAR	1532.48	1926.3	1924.8	2	3848.58	2317.12	1531.47
	IDSVSQIAAQYNIPNEYDK	1532.48	1851.77	1850.27	2	3699.53	2168.05	1531.47
	LNVATGDTTTIYTFNETEK	1532.49	1826.76	1825.25	2	3649.5	2118.02	1531.48
	TYSGNAPYEVIEDSLELPR	1532.49	1844.27	1842.76	2	3684.52	2153.04	1531.48
	DGAVYFLQANDSTLR	1533.48	1602.65	1601.15	2	3201.3	1669.82	1531.48
	QTALDSCLLVLK	1533.48	1448.12	1446.62	2	2892.23	1360.75	1531.48
	FDETNVAGDSLQLTNK	1533.48	1643.67	1642.16	2	3283.32	1751.85	1531.47
	QTALDSCLLVLK	1533.48	1448.12	1446.62	2	2892.23	1360.75	1531.47
	VQADTFNVGAHSILANR	1533.49	1674.21	1672.71	2	3344.42	1812.94	1531.48
	FDETNVAGDSLQLTNK	1534.47	1643.66	1642.16	2	3283.32	1751.85	1531.48
	IDSVSQIAAQYNIPNEYDK	1534.48	1851.77	1850.26	2	3699.52	2168.05	1531.47
	VVEPIEQPQWELISDSTAR	1534.48	1866.3	1864.8	2	3728.59	2197.11	1531.48
	QTALDSCLLVLK	1534.48	1448.12	1446.62	2	2892.23	1360.75	1531.48
	LTTWLVEDSIKSTQQQGK	1534.49	1798.79	1797.29	2	3593.56	2062.08	1531.48
							Average	1531.47
							Overall Average:	1531.48

## Sheet: Table S5
Table S5. Byonic searches with the 1531.48-Da modification for intact glycopeptides
NOTES
Sequences highlighted in green do not have the O-glycosylation motif
204 ion (HexNAc): Presence of the 204 ion in the corresponding spectra by manual inspection
Accession Number	Protein Description	Gene Name	Sequence	Byonic Score	204 ion (HexNAc)
A0A1P8JCX5	OmpA-like domain-containi	BWX39_02425	LSSEYQNAKETIAANNAR	623.5	Yes
A0A1P8JFN9	Copper resistance protein	BWX39_07850	MVNEELEESVTK	496.8	Yes
A0A1P8JG76	Cell division protein	BWX39_05275	QESVSVVNGAGLK	411.6	Yes
A0A1P8JEP3	BspA family leucine-rich	BWX39_06060	VESLDISK	380.3	No
A0A1P8JFP0	Phphoglycerate kinase	pgk	HASTAVIADYFDAEHKMLGFLMEKEVTAIDNVLK	378.4	No
A0A1P8JD21	IS982 family transpase	BWX39_02560	RSVIETVNDELK	343.4	Yes
A0A1P8JDU2	L-aspartate oxidase	BWX39_04150	ESRGLHYTIDYPK	294.7	Yes
A0A1P8JDY5	Mobilization protein	BWX39_04440	DFKDLNEYHVSR	289.7	Yes
A0A1P8JHV0	Peptidase M16	BWX39_11655	YIASLPSSKK	287.5	Yes
A0A1P8JD59	Alpha-glucidase	BWX39_02875	AEPNGRHGATTENVK	272.3	Yes
A0A1P8JG70	Alpha-2-macroglobulin	BWX39_04120	SLSLPLLSLAK	268.7	No
A0A1P8JC08	OmpH family outer membran	BWX39_00680	DITAEVK	267.4	Yes
A0A1P8JCH4	DNA polymerase I	polA	TIPIESLIGAK	260.7	No
A0A1P8JC67	Amidophphoribyltransferas	BWX39_00805	KSFIESQTQK	260.4	Yes
A0A1P8JHG7	Tyr recombinase domain-co	BWX39_10885	NGTLDWDALTK	260.3	Yes
A0A1P8JFZ2	50S ribomal protein L11	rplK	VASVTWEQVR	259.6	Yes
A0A1P8JC55	Long-chain fatty acid--Co	BWX39_00935	QVSNALLNFGLK	251.3	Yes
A0A1P8JGN8	S-adenylmethionine tRNA r	BWX39_09300	QTYQTVYSKIK	248.1	Yes
A0A1P8JHR1	Phphatidylinitol kinase	BWX39_11625	PTPVSLTLPLR	245.3	No
A0A1P8JEX6	Peptidase	BWX39_06285	DWLIYTSK	242.1	Yes
A0A1P8JH18	DNA-binding protein	BWX39_10070	CDLSDLLSK	242	Yes
A0A1P8JD13	Cytochrome C biogenesis p	BWX39_02665	KAEVMAAATEHFR	238.7	Yes
A0A1P8JE98	Phage tail component doma	BWX39_05165	SLIESFSK	237.9	Yes
A0A1P8JGQ2	DNA-binding protein	BWX39_09355	DAAGSNNFVLSVK	234	Yes
A0A1P8JGP7	Hypoth_Ymh domain-contain	BWX39_09380	MLTDWLELK	234	Yes
A0A1P8JDD0	Ribomal silencing factor	rsfS	KGHGIVIADLSK	233.2	No
A0A1P8JDB9	Small ribomal subunit bio	rsgA	KSPNLSK	231.2	Yes
A0A1P8JBV1	Glutamate--tRNA ligase	gltX	TYVNQLLDEGK	230.8	Yes
A0A1P8JEI8	AAA family ATPase	BWX39_05645	GEIPEVITSK	229.2	Yes
A0A1P8JBR9	Outer membrane protein	BWX39_00140	ATFNGGLPSFER	228.2	Yes
A0A1P8JET0	DUF4924 domain-containing	BWX39_06110	EITTLIGMLSDYYQK	226.8	Yes
A0A1P8JHM3	Restriction endonuclease	BWX39_11220	GAEREVSCFVR	225.1	Yes
A0A1P8JG70	Alpha-2-macroglobulin	BWX39_04120	ETPWVMEAK	223.9	Yes
A0A1P8JCB8	Fused gamma-glutamyl-gamm	BWX39_01070	DLSELLTTR	220.1	Yes
A0A1P8JCS1	AraC family transcription	BWX39_01865	EDILTEAQK	208.5	Yes
A0A1P8JHY7	Peptidoglycan glycyltrans	BWX39_10495	NAPFSTNISRNTIK	204.8	Yes
A0A1P8JCT5	Leucine-rich repeat domai	BWX39_02175	SITVADAGLTSVK	204.3	No
A0A1P8JG55	DUF3078 domain-containing	BWX39_04390	LFLPTTYYK	200.6	Yes
A0A1P8JD54	T9SS C-terminal target do	BWX39_02795	VTSPVLEVIAYK	200.6	No
A0A1P8JDS3	Nicotinate-nucleotide dip	BWX39_04160	EQSLLQTER	200.4	Yes
A0A1P8JD82	Peptidylprolyl isomerase	BWX39_03010	ADSIYNVLK	437.1
A0A1P8JD82	Peptidylprolyl isomerase	BWX39_03010	ADSIYNVLKK	419
A0A1P8JDL1	Collagen-binding protein	BWX39_03780	ADSSFISGAASK	567.8
A0A1P8JCV6	Peptidase	BWX39_02170	ADSTVQTFVR	444.5
A0A1P8JDB6	DUF5683 domain-containing	BWX39_03140	ADSVITILNAENGK	708.8
A0A1P8JDE6	Outer membrane insertion	BWX39_03370	ADTTYYGFR	278.6
A0A1P8JFJ3	Lipocalin-like domain-con	BWX39_07675	ADTVSLLGR	342.6
A0A1P8JC01	DUF6242 domain-containing	BWX39_00655	AEALDTDAAK	378.1
A0A1P8JCM3	PEGA domain-containing pr	BWX39_01575	AEVLKDTVFLFPEK	584.7
A0A1P8JBP6	Tricorn protease homolog	BWX39_00070	AFVDSISGGR	460.6
A0A1P8JFN9	Copper resistance protein	BWX39_07850	AGDTAQTEVAADTMHYEGVVAAADGPGIR	806.6
A0A1P8JFU3	50S ribomal protein L19	rplS	AGDTVTVAYK	447.4
A0A1P8JC01	DUF6242 domain-containing	BWX39_00655	AGKDTTVIAK	452.3
A0A1P8JGV9	Collagen-binding protein	BWX39_09785	AGPITGGKDTITFDLTR	357.3
A0A1P8JDV1	Cardiolipin synthase	BWX39_04330	AIDDAQDSIK	507.3
A0A1P8JFC2	TPR_REGION domain-contain	BWX39_07170	ALEADSTSVLFR	624.8
A0A1P8JHY0	Endonuclease	BWX39_10755	ALKDSLLQDDPNVK	630.5
A0A1P8JH98	OmpH family outer membran	BWX39_10470	ALSDSVHNYLK	606.2
A0A1P8JHD9	30S ribomal protein S16	rpsP	ALYWLEVGAQPTDTVR	625.8
A0A1P8JDZ3	Membrane protein insertas	yidC	ANEASTDTTALFYAASK	837.6
A0A1P8JBZ2	Multifunctional fusion pr	secF	ANPLLSMLQLIPGDALSVVGYASVRDTAAINK	215
A0A1P8JFE3	ABC transporter substrate	BWX39_07405	ANTNAPTDSTLLFK	522
A0A1P8JDM3	Cell division protein Fts	BWX39_03790	ANYANNDSIK	465.5
A0A1P8JHB4	Glycyl hydrolase family 2	BWX39_10725	AQCRPQDQDLIPMVDIETTGGLSDYALQDSLLK	475.8
A0A1P8JDF0	Phphate-binding protein	BWX39_03455	ASATLHFVVDSILEGK	737.6
A0A1P8JE26	DUF4738 domain-containing	BWX39_04675	ASFDNQVYALNTFLHAQTDTVVR	684
A0A1P8JG81	Hybrid sensor histidine k	BWX39_05970	ATAMQDSVLDMEK	727.8
A0A1P8JHV0	Peptidase M16	BWX39_11655	ATKPEVVMQDSVAYYNHNK	564.4
A0A1P8JGA9	YncE family protein	BWX39_07215	ATLDFLDLDSGK	626.1
A0A1P8JGA9	YncE family protein	BWX39_07215	ATLDFLDLDSGKYYR	728.2
A0A1P8JGP0	DUF4381 domain-containing	BWX39_09270	AVLDSAK	386.7
A0A1P8JCV6	Peptidase	BWX39_02170	AVLDTMK	343.6
A0A1P8JDH6	Biopolymer transporter Ex	BWX39_03465	AYPDSIYQAELTNIK	718.6
A0A1P8JDD9	DUF3575 domain-containing	BWX39_03385	AYTKDTLR	354
A0A1P8JEG0	TonB-dependent receptor	BWX39_05460	CDSSNTASIYK	550.7
A0A1P8JH73	Dipeptidyl-peptidase	BWX39_10355	CIDSIGLIR	460.1
A0A1P8JCG3	Cltripain family protein	BWX39_01535	CYNDTLK	384.9
A0A1P8JGK8	Lipoprotein	BWX39_09115	DASGNIVADSCELR	624.4
A0A1P8JC04	Outer membrane protein as	BWX39_00670	DATILKDSIWNEDDKHVNVYVK	807.5
A0A1P8JBX0	SIMPL domain-containing p	BWX39_00465	DCQIPDSCIEANSVSIDK	666
A0A1P8JG84	ATP-binding protein	BWX39_05525	DDTAQYLNYLYNIGAGGIINK	633.5
A0A1P8JDG6	YjgP/YjgQ family permease	BWX39_03485	DFDLDSLYSK	563.4
A0A1P8JD67	tA-like_N domain-containi	BWX39_03000	DFSESNDTLFIHADTISMK	317
A0A1P8JHY7	Peptidoglycan glycyltrans	BWX39_10495	DFVLDSIAWEEDPLFGWCNK	365.1
A0A1P8JFN9	Copper resistance protein	BWX39_07850	DGAVYFLQANDSTLR	759.3
A0A1P8JFA9	Adhesin	BWX39_07255	DKYQIAVDSITITK	673.8
A0A1P8JBZ4	Leucine-rich repeat domai	BWX39_00345	DLDTLNCSYCGLK	683
A0A1P8JCW6	Peptidase M16	BWX39_02405	DLSPESVFGDSVSVTLYNHELR	539.3
A0A1P8JG57	Zinc ribbon domain-contai	BWX39_04095	DMLSKDSLEDEEAK	294
A0A1P8JBZ2	Multifunctional fusion pr	secF	DPIAQQDYKDSVK	602.5
A0A1P8JCS2	Collagen-binding protein	BWX39_02200	DRLDTVAHR	283.4
A0A1P8JC01	DUF6242 domain-containing	BWX39_00655	DSIDFSK	205.2
A0A1P8JC01	DUF6242 domain-containing	BWX39_00655	DSIDFSKPR	411.4
A0A1P8JDN1	DUF4251 domain-containing	BWX39_03940	DSIGMVLPYVGR	523.5
A0A1P8JDS2	Peptidase	BWX39_04145	DSLLIDSVK	330.8
A0A1P8JHY0	Endonuclease	BWX39_10755	DSLLQDDPNVK	538.3
A0A1P8JCN1	DUF4840 domain-containing	BWX39_01975	DSLPVSVSLNSGTMLTIK	287.1
A0A1P8JDU4	Capsid assembly protein	BWX39_04255	DSNTFILSGTYSVPK	604.6
A0A1P8JFI5	Kinase	BWX39_07550	DSSGVVYIQHGR	477
A0A1P8JFH9	Carboxypeptidase	BWX39_07450	DSSLVTGAVTDK	369.1
A0A1P8JBR8	HDIG domain-containing pr	BWX39_00155	DSSNVVHVVVGK	580.9
A0A1P8JDG8	TPM_phphatase domain-cont	BWX39_03585	DSTDAYIGR	372.8
A0A1P8JBT5	Gliding motility protein	BWX39_00220	DSVNSIAASK	455.2
A0A1P8JGS2	Peptidase M64	BWX39_09515	DTADVTIELR	519.6
A0A1P8JES0	Lipocalin-like domain-con	BWX39_05990	DTFDVIELGADTMSLENK	235.9
A0A1P8JD73	2,6-beta-D-fructofuranida	BWX39_02900	DTLGHIFSGSAVIDK	715.5
A0A1P8JD73	2,6-beta-D-fructofuranida	BWX39_02900	DTLGHIFSGSAVIDKDNTAGYGK	571
A0A1P8JC95	DUF3108 domain-containing	BWX39_01190	DTLLCYNTK	527.6
A0A1P8JG79	OmpA-like domain-containi	BWX39_05060	DTLSSFAHPALSPDGNWLYFVSDMPGGK	695
A0A1P8JGQ3	T9SS C-terminal target do	BWX39_09365	DTLSVEYTVDGGK	692.7
A0A1P8JHW9	PCMD domain-containing pr	BWX39_09030	DTMEWGSGNAGFLITNSK	728
A0A1P8JC96	Big_5 domain-containing p	BWX39_01155	DTMLVNQDTLR	265.3
A0A1P8JC79	Peptidyl-prolyl cis-trans	BWX39_01060	DTTFFK	342.9
A0A1P8JC79	Peptidyl-prolyl cis-trans	BWX39_01060	DTTFFKQEEAQEYISK	722.1
A0A1P8JH95	DUF490 domain-containing	BWX39_10440	DTTHHIPLDLR	368.7
A0A1P8JHA5	TonB-dependent receptor	BWX39_10560	DTTMVNGVTYALLNK	506.6
A0A1P8JC01	DUF6242 domain-containing	BWX39_00655	DTTVIAK	217.7
A0A1P8JD33	Por secretion system prot	BWX39_02775	DVDSIKITTLSGGPAR	505.4
A0A1P8JH93	Omp85 domain-containing p	BWX39_10610	DYIYYTADTVR	541.8
A0A1P8JEM2	DUF4968 domain-containing	BWX39_05845	DYWNTLCLPFDVNEDSVK	509.9
A0A1P8JEM2	DUF4968 domain-containing	BWX39_05845	DYWNTLCLPFDVNEDSVKLLLNNPELK	420.3
A0A1P8JC79	Peptidyl-prolyl cis-trans	BWX39_01060	EAIAITAPVSDETAIITTKFDSLSYAAGISMTR	516.9
A0A1P8JG70	Alpha-2-macroglobulin	BWX39_04120	EALDSLIALYGDLPVCGNVAVAK	599.9
A0A1P8JC82	Peptidyl-prolyl cis-trans	BWX39_01055	EDLKSDIDSLSYAFGIDQGQGVK	746.1
A0A1P8JDS1	Conserved domain protein	BWX39_04180	EDSLLYDDGK	478.5
A0A1P8JD75	Peptidase S41	BWX39_03085	EDYPQNYSDSLLR	520.4
A0A1P8JD82	Peptidylprolyl isomerase	BWX39_03010	EEFQPYDSLK	542
A0A1P8JD82	Peptidylprolyl isomerase	BWX39_03010	EEFQPYDSLKADIYHFIEAR	476.5
A0A1P8JG70	Alpha-2-macroglobulin	BWX39_04120	EENNKEALDSLIALYGDLPVCGNVAVAK	708.1
A0A1P8JG46	Thiol:disulfide interchan	BWX39_03655	EGETAEADGATALSATTDTAK	924.7
A0A1P8JC94	DUF3298 domain-containing	BWX39_01145	EIGLLKDSVQK	620.3
A0A1P8JG70	Alpha-2-macroglobulin	BWX39_04120	EKYAIGDTIK	221
A0A1P8JHX7	Omp85 domain-containing p	BWX39_09665	ELIDSVPYLEVSMADQFIPK	241.4
A0A1P8JEG2	Endolytic murein transgly	mltG	ELMDSLTSEAVCK	724.4
A0A1P8JFA9	Adhesin	BWX39_07255	ELSPMATDTISLK	647.7
A0A1P8JEB9	Peptidoglycan glycyltrans	BWX39_05325	EMSSMDSIR	390.7
A0A1P8JEB9	Peptidoglycan glycyltrans	BWX39_05325	EMSSMDSIRYMVK	379.2
A0A1P8JEB9	Peptidoglycan glycyltrans	BWX39_05325	EPDSLHLYYR	509.8
A0A1P8JDF3	OmpA-like domain-containi	BWX39_03375	EPLVYTWFDVADSLK	622.1
A0A1P8JHU8	Adhesin	BWX39_09075	EPTDTLASFK	525.7
A0A1P8JH73	Dipeptidyl-peptidase	BWX39_10355	EQGEIIDSVENVLNDSIKK	231
A0A1P8JGT9	Peptidylprolyl isomerase	BWX39_09605	EQLPDSVQFR	465
A0A1P8JGV2	Phage tail protein	BWX39_09670	EQPQERDSLIK	422.4
A0A1P8JH98	OmpH family outer membran	BWX39_10470	ETAKPATATAAAGSQQIAYVEIDSIMTQYTYWK	745.6
A0A1P8JC01	DUF6242 domain-containing	BWX39_00655	ETLYNQKDSIDFSKPR	522.1
A0A1P8JH54	Peptidylprolyl isomerase	BWX39_10210	EVELVTDSGTIR	551.3
A0A1P8JC01	DUF6242 domain-containing	BWX39_00655	EVKFPLDTVTK	552.2
A0A1P8JG79	OmpA-like domain-containi	BWX39_05060	EYNIALDSMPDNDIAK	697.4
A0A1P8JFN9	Copper resistance protein	BWX39_07850	FATGKDGAVYFLQANDSTLR	679.4
A0A1P8JHB3	DUF4827 domain-containing	BWX39_10565	FDETNVAGDSLQLTNK	829.7
A0A1P8JCV6	Peptidase	BWX39_02170	FDKADSTVQTFVR	575.3
A0A1P8JGJ2	DUF6377 domain-containing	BWX39_08905	FDSALVYANR	398.3
A0A1P8JC79	Peptidyl-prolyl cis-trans	BWX39_01060	FDSLSYAAGISMTR	723.3
A0A1P8JDM1	YfhO family protein	BWX39_03880	FEAVLGQTAANDSTASVVLTK	876.4
A0A1P8JCF4	Peroxiredoxin	BWX39_01480	FHVEGTIGNAQDSVLYFEHNGLTGFTTVDSVKLDEK	434.5
A0A1P8JG84	ATP-binding protein	BWX39_05525	FINADNVPDSLLAGNLAER	275.3
A0A1P8JD43	Alpha-amylase	BWX39_02865	FLGNGKDTLALK	475.9
A0A1P8JDL7	TPR_REGION domain-contain	BWX39_03700	FLLVYNPDSLSENK	621.3
A0A1P8JDB5	Bacteroidetes-Associated	BWX39_03250	FLTDSGYVR	408.6
A0A1P8JH93	Omp85 domain-containing p	BWX39_10610	FNKDYIYYTADTVR	511.1
A0A1P8JC01	DUF6242 domain-containing	BWX39_00655	FPLDTVTK	436.9
A0A1P8JEE5	Peptidase S41	BWX39_05475	FPLMVSVDANDSTITTR	535.5
A0A1P8JFQ4	Cell surface protein SprA	BWX39_07930	FQSDTAGVYLPYIPEPQVK	775.5
A0A1P8JBR6	DUF2141 domain-containing	BWX39_00135	FQVGDTLVYEAVTTSGITMK	784.7
A0A1P8JCS2	Collagen-binding protein	BWX39_02200	FTIQGDTIVFNPAAFK	550
A0A1P8JG57	Zinc ribbon domain-contai	BWX39_04095	FTLTSIEPDSNLAEK	406.9
A0A1P8JG82	Capsule biynthesis protei	BWX39_04615	FVNPQATVSDSIIAQSFTFSLK	613
A0A1P8JFE3	ABC transporter substrate	BWX39_07405	FYGILFGCQQSADSLFK	732.3
A0A1P8JC01	DUF6242 domain-containing	BWX39_00655	FYIDHNNGTIYNPDSLPYGAK	665.4
A0A1P8JED1	50S ribomal protein L7/L1	BWX39_05300	GASGINSAATDTAAK	220.1
A0A1P8JCS6	Peptidase S41	BWX39_02180	GDIILSINDSAMHK	566.6
A0A1P8JCH3	TonB-dependent receptor	BWX39_01590	GDSTMNSENSYK	361.3
A0A1P8JCQ0	NigD-like protein	BWX39_01920	GDSVELHIDTYK	609.2
A0A1P8JEX6	Peptidase	BWX39_06285	GDSVVVASR	272.6
A0A1P8JH92	WG repeat-containing prot	BWX39_10535	GDTIIDCK	417.3
A0A1P8JD73	2,6-beta-D-fructofuranida	BWX39_02900	GDTTILNITNPTK	603.9
A0A1P8JGK6	DUF4296 domain-containing	BWX39_08995	GDTTNVWNK	392.6
A0A1P8JHA5	TonB-dependent receptor	BWX39_10560	GEFSMQLQSEDSVK	723.5
A0A1P8JHA5	TonB-dependent receptor	BWX39_10560	GEFSMQLQSEDSVKVR	338.9
A0A1P8JD23	Alpha-amylase	BWX39_02730	GGNSHQDPIKKDTLAANAYILAMPGTPSIFLK	334.4
A0A1P8JGM7	DUF4369 domain-containing	BWX39_09240	GGSADTLITIDSCDVVHGEFAFR	710.8
A0A1P8JCS6	Peptidase S41	BWX39_02180	GGYVEHVPDSLTK	573.1
A0A1P8JGK8	Lipoprotein	BWX39_09115	GHENDTLNTAK	509
A0A1P8JG60	TPR_MalT domain-containin	BWX39_04630	GHTDSIYTYAQK	578.4
A0A1P8JGP0	DUF4381 domain-containing	BWX39_09270	GIEVMEQHIDTVR	650.7
A0A1P8JGP0	DUF4381 domain-containing	BWX39_09270	GIEVMEQHIDTVRNGNAYTLAFR	254.4
A0A1P8JGN1	Serine/threonine protein	BWX39_09230	GILENEMDSIR	365.6
A0A1P8JD75	Peptidase S41	BWX39_03085	GKDTIIEFAR	310.1
A0A1P8JG81	Hybrid sensor histidine k	BWX39_05970	GKTDSAWVYYR	546.3
A0A1P8JCW6	Peptidase M16	BWX39_02405	GLAHFLEHMAFNGSEHFPDSTLLEFTR	710.3
A0A1P8JC79	Peptidyl-prolyl cis-trans	BWX39_01060	GLIAAMEKDTTFFK	671.7
A0A1P8JC79	Peptidyl-prolyl cis-trans	BWX39_01060	GLIAAMEKDTTFFKQEEAQEYISK	604.8
A0A1P8JDV1	Cardiolipin synthase	BWX39_04330	GLKPDTCAAAGHK	391.6
A0A1P8JD55	Lipoprotein	BWX39_02915	GLLLDTLYAQMQLLR	446.7
A0A1P8JD55	Lipoprotein	BWX39_02915	GLLLDTLYAQMQLLRPVVK	512.8
A0A1P8JD51	DUF3943 domain-containing	BWX39_02740	GLQLGTYNYADTLR	637.4
A0A1P8JGZ2	DUF3298 domain-containing	BWX39_09940	GNEYAVANDSLLR	545
A0A1P8JCT1	ABC transporter permease	BWX39_01935	GQYDASNPTNAFVADSLLSPK	531
A0A1P8JDH5	Penicillin-binding protei	BWX39_03565	GRLDTLEFCK	459.9
A0A1P8JD89	Peptidyl-prolyl cis-trans	BWX39_03105	GTGSGSPLFTDSVLVHYQGR	774
A0A1P8JGM7	DUF4369 domain-containing	BWX39_09240	GTLDSVQIVQVYMDDMNLQFPLVLEEGNIHLK	480.4
A0A1P8JFY2	30S ribomal protein S12	rpsL	GTLDTAGVANR	291.8
A0A1P8JF85	ABC transporter permease	BWX39_07080	GVGSDFDSTFIHQNMVAGSIPAFSDVK	541.5
A0A1P8JFQ4	Cell surface protein SprA	BWX39_07930	GWLLVSDSIATPASTNK	755.1
A0A1P8JCS2	Collagen-binding protein	BWX39_02200	GYCGSGSTADTIK	462.5
A0A1P8JCT0	Beta_helix domain-contain	BWX39_02205	HDTTIQSTKPIVVQGGIK	757.1
A0A1P8JHY7	Peptidoglycan glycyltrans	BWX39_10495	HEMTLFTYHGNVDTLMTPIDSIR	324
A0A1P8JCF5	Peptidase S41	BWX39_01505	HGELTNPDSIHFADSLK	587.5
A0A1P8JC04	Outer membrane protein as	BWX39_00670	HGLFSEVSIAVDSLVGEK	879.2
A0A1P8JGP5	Peptidase	BWX39_09210	HINFDSIHDTYLQR	739.7
A0A1P8JCW6	Peptidase M16	BWX39_02405	HKDLSPESVFGDSVSVTLYNHELR	334.7
A0A1P8JDL0	TPR_REGION domain-contain	BWX39_03635	HNQIDSAFR	382.6
A0A1P8JCF5	Peptidase S41	BWX39_01505	HRPVYGGGGVMPDYFVPLDTTK	321.1
A0A1P8JCF4	Peroxiredoxin	BWX39_01480	IAEQIINIAIDSTETVK	778.7
A0A1P8JD89	Peptidyl-prolyl cis-trans	BWX39_03105	IANGDTSWK	204.3
A0A1P8JGA9	YncE family protein	BWX39_07215	IDGFDMIGDSLVSYTNQQGK	561.4
A0A1P8JGA9	YncE family protein	BWX39_07215	IDGFDMIGDSLVSYTNQQGKPIFK	695.3
A0A1P8JDQ9	MCE family protein	BWX39_04045	IDSILTNIVALTSDPALAGTLHNANK	682.4
A0A1P8JGT9	Peptidylprolyl isomerase	BWX39_09605	IDSLSVGTTNVTENK	768.2
A0A1P8JGT9	Peptidylprolyl isomerase	BWX39_09605	IDSLSVGTTNVTENKEDNTLNIIR	707.1
A0A1P8JD43	Alpha-amylase	BWX39_02865	IDSLVR	285.1
A0A1P8JD46	Zinc metalloprotease	BWX39_02825	IDSVAANTPAMK	631
A0A1P8JDP9	Peptidase M16	BWX39_04015	IDSVSQIAAQYNIPNEYDK	843.3
A0A1P8JCF7	D-alanyl-D-alanine dipept	BWX39_01485	IDTIPMGVK	427.7
A0A1P8JF06	Prolyl-tRNA synthetase	BWX39_06455	IDTIYQFDR	456.3
A0A1P8JDK5	Internalin	BWX39_03640	IDTLMVPAAGLK	619.6
A0A1P8JHA5	TonB-dependent receptor	BWX39_10560	IEENSAEYEYRDSAGYNIPHTGETLDMIYSMR	577.4
A0A1P8JF27	DUF4230 domain-containing	BWX39_06705	IEFEKTDSTK	487.4
A0A1P8JDZ3	Membrane protein insertas	yidC	IEFVKDSIANAQK	613.4
A0A1P8JF27	DUF4230 domain-containing	BWX39_06705	IENDSVVVATLPNIDLLDR	693.7
A0A1P8JFQ9	SASA domain-containing pr	BWX39_08040	IFYDIVGDLSLDSTK	588.9
A0A1P8JFQ9	SASA domain-containing pr	BWX39_08040	IFYDIVGDLSLDSTKVPLLIGEVGR	241.2
A0A1P8JH93	Omp85 domain-containing p	BWX39_10610	IGEKPVYYDTLQAR	488.5
A0A1P8JEH8	HTH LytTR-type domain-con	BWX39_05595	IGHLSDSLYEYR	640.2
A0A1P8JF06	Prolyl-tRNA synthetase	BWX39_06455	IGQDSLGNDIVQYK	722.1
A0A1P8JBZ2	Multifunctional fusion pr	secF	IKDPIAQQDYKDSVK	622.7
A0A1P8JH92	WG repeat-containing prot	BWX39_10535	ILDQNGLFGFADSLGNVVIKPQYK	243.9
A0A1P8JG08	Glutamine cyclotransferas	BWX39_01075	ILLCAHWDSRPWADNDPDSTNHK	499.8
A0A1P8JHG0	Zinc ribbon domain-contai	BWX39_10835	ILPNHDSLDLMK	223.5
A0A1P8JH93	Omp85 domain-containing p	BWX39_10610	IPLGTYSLAGRDTTK	521.4
A0A1P8JH93	Omp85 domain-containing p	BWX39_10610	IPLGTYSLAGRDTTKWINR	217.3
A0A1P8JC97	Lipoprotein	BWX39_00965	IQFELSTSQTGKDTLYEK	771.8
A0A1P8JGV9	Collagen-binding protein	BWX39_09785	ISGVVVDSLTHKPIVK	592.8
A0A1P8JG70	Alpha-2-macroglobulin	BWX39_04120	ISPDSVDSEK	436.4
A0A1P8JCF5	Peptidase S41	BWX39_01505	IVMVDDTLIAGVK	636.9
A0A1P8JF49	Peptidase S41	BWX39_06865	IVNIDNKPFVGDSVTNEEAQHR	543.1
A0A1P8JCW7	NigD-like protein	BWX39_02275	IYINWMDSIR	429.5
A0A1P8JGE1	DNA/RNA non-specific endo	BWX39_08715	KCDTLYIVK	432.5
A0A1P8JHJ7	Leucine-rich repeat domai	BWX39_11080	KDSIVDLTK	457.6
A0A1P8JHJ7	Leucine-rich repeat domai	BWX39_11080	KDSIVDLTKEDNLK	532.7
A0A1P8JDM1	YfhO family protein	BWX39_03880	KFEAVLGQTAANDSTASVVLTK	742.3
A0A1P8JCS6	Peptidase S41	BWX39_02180	KGDIILSINDSAMHK	500
A0A1P8JGN1	Serine/threonine protein	BWX39_09230	KGILENEMDSIR	392.8
A0A1P8JF06	Prolyl-tRNA synthetase	BWX39_06455	KIGQDSLGNDIVQYK	613
A0A1P8JDT3	T9SS type A sorting domai	BWX39_04185	KKLEPVSDSLFYHR	471.5
A0A1P8JDT3	T9SS type A sorting domai	BWX39_04185	KLEPVSDSLFYHR	509
A0A1P8JFI1	YbbR-like protein	BWX39_07615	KLLDSIQYVSTER	525.1
A0A1P8JD79	Peptidylprolyl isomerase	BWX39_03005	KLPTDSIPMIPTNVEVQILTQTPR	769
A0A1P8JG58	Tetratricopeptide repeat	BWX39_03450	KMNGTLGYLLLGDIVALQDSVGNAGAAAQHYATAISLDPHNIAAYER	1002
A0A1P8JCN1	DUF4840 domain-containing	BWX39_01975	KNNSHELEKDSLPVSVSLNSGTMLTIK	460.5
A0A1P8JGX2	Dipeptidyl carboxypeptida	BWX39_09855	KQFNFSDDEVKPYFNIDSVLINGIFYAANK	741.6
A0A1P8JG81	Hybrid sensor histidine k	BWX39_05970	KTTDSIVR	294.4
A0A1P8JDI4	Cell shape-determining pr	BWX39_03555	KVMDAAKDSIK	357.8
A0A1P8JDQ2	TPR_REGION domain-contain	BWX39_03995	LAADSIAR	201.3
A0A1P8JEJ2	Peptidase M13	BWX39_05680	LAMDSVR	248.6
A0A1P8JEJ2	Peptidase M13	BWX39_05680	LAMDSVRR	281.3
A0A1P8JEZ5	Transglutaminase	BWX39_06475	LAYEDSIR	351.9
A0A1P8JEZ5	Transglutaminase	BWX39_06475	LAYEDSIRQAYEATMK	541.1
A0A1P8JFJ1	D-alanyl-D-alanine carbox	BWX39_07655	LDSAEVAR	232.3
A0A1P8JHG0	Zinc ribbon domain-contai	BWX39_10835	LDSFAFR	321.5
A0A1P8JD79	Peptidylprolyl isomerase	BWX39_03005	LDSISNDIK	526.3
A0A1P8JHJ7	Leucine-rich repeat domai	BWX39_11080	LDSLPPNLK	377.1
A0A1P8JHJ7	Leucine-rich repeat domai	BWX39_11080	LDSLPPNLKR	293.9
A0A1P8JGZ1	Gliding motility protein	BWX39_09960	LDSMAYYMYDYVNLYLK	250.8
A0A1P8JDH5	Penicillin-binding protei	BWX39_03565	LDTLEFCK	389.8
A0A1P8JD82	Peptidylprolyl isomerase	BWX39_03010	LDTLTSFK	436.1
A0A1P8JD82	Peptidylprolyl isomerase	BWX39_03010	LDTLTSFKQEFMTYR	336.7
A0A1P8JG57	Zinc ribbon domain-contai	BWX39_04095	LDTLVR	221.9
A0A1P8JCT0	Beta_helix domain-contain	BWX39_02205	LDTTFSK	331.3
A0A1P8JH24	DUF4348 domain-containing	BWX39_10125	LDTVIVEK	455.2
A0A1P8JH32	Alkaline protease	BWX39_10185	LEDENTDELSAFTPTNYNDADTAFNARPEVR	683.3
A0A1P8JDT3	T9SS type A sorting domai	BWX39_04185	LEPVSDSLFYHR	448
A0A1P8JFY6	Serine hydrolase	BWX39_08495	LFAHDTIANNAK	553.7
A0A1P8JC57	Peptidase M13	BWX39_00920	LGSLYNMMMDSVR	579.4
A0A1P8JHJ7	Leucine-rich repeat domai	BWX39_11080	LGYEVSDSAGVLELVK	767.7
A0A1P8JFI1	YbbR-like protein	BWX39_07615	LLDSIQYVSTER	643.5
A0A1P8JC85	AhpC/TSA family antioxida	BWX39_01125	LLHVNQGQLFVYSPEGVIDGLDTIQIK	723.9
A0A1P8JES0	Lipocalin-like domain-con	BWX39_05990	LLLSRDTFDVIELGADTMSLENK	269.5
A0A1P8JDX7	Signal peptide peptidase	BWX39_04395	LNEYADSMITFATPGDYIK	771.5
A0A1P8JGV2	Phage tail protein	BWX39_09670	LNFGIDSLSYSDK	262.1
A0A1P8JBQ3	T9SS C-terminal target do	BWX39_00080	LNVATGDTTTIYTFNETEK	869.4
A0A1P8JF28	Arylsulfatase	BWX39_06755	LQGDTLAALR	440.3
A0A1P8JHX7	Omp85 domain-containing p	BWX39_09665	LQLADSVSEADLR	582
A0A1P8JHX7	Omp85 domain-containing p	BWX39_09665	LQLADSVSEADLRR	380
A0A1P8JG82	Capsule biynthesis protei	BWX39_04615	LSDEDSISVDSVIPR	775.7
A0A1P8JHG0	Zinc ribbon domain-contai	BWX39_10835	LSDSIQEAQISR	325.6
A0A1P8JG81	Hybrid sensor histidine k	BWX39_05970	LSEECTDTSFTAK	658
A0A1P8JG81	Hybrid sensor histidine k	BWX39_05970	LSEECTDTSFTAKK	228.2
A0A1P8JE36	DUF3256 family protein	BWX39_04735	LSLFSNNWEVKPLNIDVSPMFVKPDTMSQQR	710.7
A0A1P8JF49	Peptidase S41	BWX39_06865	LSNLLHIIDDQYVDSVNIDELVEK	546.7
A0A1P8JBX1	TonB-dependent receptor	BWX39_00210	LSWDLDSVTMLK	682
A0A1P8JBQ7	Hemin-binding protein	BWX39_00085	LTTWLVEDSIK	645.4
A0A1P8JBQ7	Hemin-binding protein	BWX39_00085	LTTWLVEDSIKSTQQQGK	777.5
A0A1P8JGZ2	DUF3298 domain-containing	BWX39_09940	LYPSANFILHEDSTTFVYSAGEINSK	428.9
A0A1P8JGK8	Lipoprotein	BWX39_09115	LYYFTHFGDSLAPIK	750.8
A0A1P8JFE3	ABC transporter substrate	BWX39_07405	MANTNAPTDSTLLFK	591.5
A0A1P8JBT5	Gliding motility protein	BWX39_00220	MDGNEVFTDSAR	485.3
A0A1P8JDV5	Lipoprotein	BWX39_04375	MDSMVYEADTR	523.1
A0A1P8JFJ3	Lipocalin-like domain-con	BWX39_07675	MELTDTFELNK	592.1
A0A1P8JFJ3	Lipocalin-like domain-con	BWX39_07675	MELTDTFELNKEK	417.9
A0A1P8JBT3	Gliding motility-associat	BWX39_00235	MGLSDQDSLWGK	549.8
A0A1P8JDS1	Conserved domain protein	BWX39_04180	MLPTGDSISSK	501
A0A1P8JGS4	DUF4421 domain-containing	BWX39_09505	MNDIDTTYIEPQR	614.4
A0A1P8JG58	Tetratricopeptide repeat	BWX39_03450	MNGTLGYLLLGDIVALQDSVGNAGAAAQHYATAISLDPHNIAAYER	1043.7
A0A1P8JC96	Big_5 domain-containing p	BWX39_01155	MQLSYMATDSLGSLVK	739.5
A0A1P8JFP9	Serine/threonine protein	BWX39_07915	MVVAHTDNTFDTIAVEK	760.2
A0A1P8JFC2	TPR_REGION domain-contain	BWX39_07170	MYETMASFDSIDAR	426.6
A0A1P8JFA2	TPR_REGION domain-contain	BWX39_07165	NAEDSLQYLAVLAK	730.8
A0A1P8JC96	Big_5 domain-containing p	BWX39_01155	NAFITEPSLNQDTITYWLR	224.8
A0A1P8JHU8	Adhesin	BWX39_09075	NAKEPTDTLASFK	580.5
A0A1P8JEB9	Peptidoglycan glycyltrans	BWX39_05325	NANGNYSGDSITLK	660.9
A0A1P8JFZ8	Tetratricopeptide repeat	BWX39_00375	NAPVDSVNK	405.2
A0A1P8JC39	Arylsulfatase	BWX39_00845	NCVAQVDSLVGLTLNK	604.4
A0A1P8JDV1	Cardiolipin synthase	BWX39_04330	NDSINKELITR	391.6
A0A1P8JFD9	Gliding motility protein	BWX39_07300	NDTAVFYIPR	499.7
A0A1P8JH78	DUF4369 domain-containing	BWX39_10500	NDTTFYK	408.4
A0A1P8JH78	DUF4369 domain-containing	BWX39_10500	NDTTFYKDVIK	537.6
A0A1P8JG70	Alpha-2-macroglobulin	BWX39_04120	NEAEADYAVADSVSGVVK	710.6
A0A1P8JEP2	VanY domain-containing pr	BWX39_05870	NFFDSLQVK	493.7
A0A1P8JHV0	Peptidase M16	BWX39_11655	NFPDDSVVK	384.5
A0A1P8JG84	ATP-binding protein	BWX39_05525	NIDTAYVYAK	511.1
A0A1P8JCT0	Beta_helix domain-contain	BWX39_02205	NIEIKHDTTIQSTKPIVVQGGIK	225.5
A0A1P8JCR9	RagB/SusD family nutrient	BWX39_02150	NLTVPIVTDTLSEK	645.7
A0A1P8JBT7	Gliding motility protein	BWX39_00225	NMSDSLFNYAQQLK	782.3
A0A1P8JEE5	Peptidase S41	BWX39_05475	NNGGGTSMAGDTLLSYIAK	476.5
A0A1P8JCN1	DUF4840 domain-containing	BWX39_01975	NNSHELEKDSLPVSVSLNSGTMLTIK	633.5
A0A1P8JCN1	DUF4840 domain-containing	BWX39_01975	NNSHELEKDSLPVSVSLNSGTMLTIKNLPTK	614.9
A0A1P8JHX7	Omp85 domain-containing p	BWX39_09665	NNYASYLADTTSVR	602
A0A1P8JGU2	Long-chain fatty acid tra	BWX39_09620	NSQTAVNDTTSYAIK	725.1
A0A1P8JD46	Zinc metalloprotease	BWX39_02825	NTHKDSLALR	484.2
A0A1P8JDQ9	MCE family protein	BWX39_04045	NVDSLVVNLK	538.7
A0A1P8JFH9	Carboxypeptidase	BWX39_07450	NVSLPLAADTLQLK	668.5
A0A1P8JFI1	YbbR-like protein	BWX39_07615	NVVLTGEVDSVVK	620
A0A1P8JDB1	ATP-binding protein	BWX39_03225	NYKDSLLYVSAMAK	544.7
A0A1P8JH98	OmpH family outer membran	BWX39_10470	PATATAAAGSQQIAYVEIDSIMTQYTYWKEVTK	407.8
A0A1P8JG08	Glutamine cyclotransferas	BWX39_01075	PVGPTFNPDSAFAYTAAQCDFGPR	392.2
A0A1P8JH93	Omp85 domain-containing p	BWX39_10610	PVYYDTLQAR	354.2
A0A1P8JG08	Glutamine cyclotransferas	BWX39_01075	PWADNDPDSTNHK	485.6
A0A1P8JEE5	Peptidase S41	BWX39_05475	QAFPDSLTTLDFYR	506.9
A0A1P8JFA0	TPR_REGION domain-contain	BWX39_07160	QDSIAYAEK	558.1
A0A1P8JFA0	TPR_REGION domain-contain	BWX39_07160	QDSIAYAEKLESIYAQDPSNEAVLSTLASTYNALR	946.8
A0A1P8JH95	DUF490 domain-containing	BWX39_10440	QDTVWLK	411.5
A0A1P8JH95	DUF490 domain-containing	BWX39_10440	QDTVWLKR	242.1
A0A1P8JGX2	Dipeptidyl carboxypeptida	BWX39_09855	QFNFSDDEVKPYFNIDSVLINGIFYAANK	664.1
A0A1P8JBT3	Gliding motility-associat	BWX39_00235	QFVEWVRDSILR	344.5
A0A1P8JCF4	Peroxiredoxin	BWX39_01480	QINLQTQCQALYNHQPEVADSIVEVLVQTYK	1029.3
A0A1P8JG54	Peptidase M48 family prot	BWX39_04175	QISISDSELLSLSK	349.8
A0A1P8JFY6	Serine hydrolase	BWX39_08495	QIVDSAWIAQMYVPAMK	673.9
A0A1P8JE36	DUF3256 family protein	BWX39_04735	QIWLEMPDSIVPYLNR	630.4
A0A1P8JF79	FAD:protein FMN transfera	BWX39_06845	QKIDSLK	374.3
A0A1P8JFC2	TPR_REGION domain-contain	BWX39_07170	QKYDTAAFFSVTK	639.2
A0A1P8JD67	tA-like_N domain-containi	BWX39_03000	QLLGDSIK	446.5
A0A1P8JGD4	Metallophphatase	BWX39_08145	QLTILHTNDTHSQIMPFNTTLADTLR	807.9
A0A1P8JCR0	Xylanase	BWX39_02070	QPYNNGDNMDTAK	565.9
A0A1P8JHG0	Zinc ribbon domain-contai	BWX39_10835	QQPEEVVNNLETDSFAVAK	459.1
A0A1P8JCW6	Peptidase M16	BWX39_02405	QTALDSCLLVLK	786.7
A0A1P8JC96	Big_5 domain-containing p	BWX39_01155	QTDTLEVLAK	578.5
A0A1P8JF46	Sugar transporter	BWX39_06770	QVAYWQNIDSISLAASK	976.9
A0A1P8JFC2	TPR_REGION domain-contain	BWX39_07170	QYEADAYLVQKDTVK	426.8
A0A1P8JC82	Peptidyl-prolyl cis-trans	BWX39_01055	QYLQQMNIDTAYIDEFIK	853.6
A0A1P8JDU4	Capsid assembly protein	BWX39_04255	RDSNTFILSGTYSVPK	519.5
A0A1P8JBT5	Gliding motility protein	BWX39_00220	RDSVNSIAASK	382.6
A0A1P8JCW6	Peptidase M16	BWX39_02405	RQTALDSCLLVLK	386
A0A1P8JGP5	Peptidase	BWX39_09210	SAMDILCSYTDSIK	698.1
A0A1P8JGP5	Peptidase	BWX39_09210	SAMDILCSYTDSIKTLGIIR	211.4
A0A1P8JC82	Peptidyl-prolyl cis-trans	BWX39_01055	SDIDSLSYAFGIDQGQGVK	922.3
A0A1P8JG55	DUF3078 domain-containing	BWX39_04390	SDSLHSFK	436.6
A0A1P8JCX5	OmpA-like domain-containi	BWX39_02425	SDSLNLVLTNNLTR	679.3
A0A1P8JDF0	Phphate-binding protein	BWX39_03455	SDSTNTTFR	342.8
A0A1P8JBR8	HDIG domain-containing pr	BWX39_00155	SEETLKSERDSLMK	348.5
A0A1P8JF85	ABC transporter permease	BWX39_07080	SENYPIVVNDSLK	542.6
A0A1P8JF85	ABC transporter permease	BWX39_07080	SENYPIVVNDSLKR	641.9
A0A1P8JBR8	HDIG domain-containing pr	BWX39_00155	SERDSLMK	358.1
A0A1P8JBR6	DUF2141 domain-containing	BWX39_00135	SETVDSVTTK	539.7
A0A1P8JGJ8	DUF2723 domain-containing	BWX39_09045	SGMMMPTDSIPDR	519.8
A0A1P8JC76	Fibronectin type-III doma	BWX39_00855	SGSTGDTLWVAVK	656.5
A0A1P8JC76	Fibronectin type-III doma	BWX39_00855	SGSTGDTLWVAVKK	685.5
A0A1P8JFQ4	Cell surface protein SprA	BWX39_07930	SHTNQAVFDSIWADPANDNYHYFR	583.6
A0A1P8JGG6	Serine protease	BWX39_08755	SIELCDTPYTQTAAPYFLAR	935.5
A0A1P8JDI1	Chromome partition protei	BWX39_03665	SINPAEIQNDSLR	560.6
A0A1P8JEQ3	Porin	BWX39_06135	SLGVSDSIQSQHK	602.1
A0A1P8JF28	Arylsulfatase	BWX39_06755	SLQEAINVYTNSDTIR	798.6
A0A1P8JC01	DUF6242 domain-containing	BWX39_00655	SLTDDKETLYNQKDSIDFSKPR	641.9
A0A1P8JGK4	TIGR00341 family protein	BWX39_09065	SLVLSQSSECFLDTALTK	729.9
A0A1P8JHA5	TonB-dependent receptor	BWX39_10560	SNDSVPTLYR	442.4
A0A1P8JDF0	Phphate-binding protein	BWX39_03455	SNLDSCITVTDVK	752.9
A0A1P8JDF0	Phphate-binding protein	BWX39_03455	SNLDSCITVTDVKR	656
A0A1P8JCT0	Beta_helix domain-contain	BWX39_02205	SNLLAFSTDTVR	546.8
A0A1P8JCT0	Beta_helix domain-contain	BWX39_02205	SNLLAFSTDTVRLDTTFSK	326.8
A0A1P8JDJ0	YD repeat-containing prot	BWX39_03725	SPHVDSLYYDEK	627.6
A0A1P8JFA0	TPR_REGION domain-contain	BWX39_07160	SRQDSIAYAEK	471.5
A0A1P8JFA0	TPR_REGION domain-contain	BWX39_07160	SRQDSIAYAEKLESIYAQDPSNEAVLSTLASTYNALR	512.2
A0A1P8JG82	Capsule biynthesis protei	BWX39_04615	SSNAAGILQASQQTQDSLLK	810.6
A0A1P8JG08	Glutamine cyclotransferas	BWX39_01075	SSNNSTEDGDTVATAK	667.9
A0A1P8JG81	Hybrid sensor histidine k	BWX39_05970	STHGVDSLALLQK	686.4
A0A1P8JH24	DUF4348 domain-containing	BWX39_10125	STKLDTVIVEK	529.4
A0A1P8JGA9	YncE family protein	BWX39_07215	SVLGAVYKVDTATLK	407.4
A0A1P8JF49	Peptidase S41	BWX39_06865	SVTATYMLNDSIGYIR	740.7
A0A1P8JGG3	Nuclease	BWX39_08790	SWAGNCDTLYVVK	566.3
A0A1P8JFD9	Gliding motility protein	BWX39_07300	SYQDTVTCNIINDDGR	702.5
A0A1P8JGK8	Lipoprotein	BWX39_09115	TAANNGLEIASTYTLTEFTVPDSVKK	724.3
A0A1P8JEQ3	Porin	BWX39_06135	TAAQPDTVSELFMNTFFNTGLR	375.9
A0A1P8JGK6	DUF4296 domain-containing	BWX39_08995	TAATEASDSTDTTYPIR	734.4
A0A1P8JBQ3	T9SS C-terminal target do	BWX39_00080	TAPAQVSNIDAQADVNGAMVDTIK	759.1
A0A1P8JBQ3	T9SS C-terminal target do	BWX39_00080	TAPAQVSNIDAQADVNGAMVDTIKWVNPTK	641.1
A0A1P8JG46	Thiol:disulfide interchan	BWX39_03655	TAQDGATLQGDSAQAAGVDAANPSDLWRPVIK	1066.8
A0A1P8JHV0	Peptidase M16	BWX39_11655	TAQVDSCLLVLSDWSQGLTLTADQIETER	430.8
A0A1P8JCS6	Peptidase S41	BWX39_02180	TAVEPIDTLMPIVVLVNGETASASEITSGSLQDLDR	450.2
A0A1P8JFA9	Adhesin	BWX39_07255	TAYAAAPDSVK	518.6
A0A1P8JD67	tA-like_N domain-containi	BWX39_03000	TDIQAVCGFFIANTKDSCLVMYQEPIVWSDNR	677.7
A0A1P8JG81	Hybrid sensor histidine k	BWX39_05970	TDSAWVYYR	494.4
A0A1P8JGK4	TIGR00341 family protein	BWX39_09065	TDSLELIVLPQ	353.5
A0A1P8JGA0	Lipocalin-like domain-con	BWX39_07355	TDTIIK	396.5
A0A1P8JCP1	Thiol:disulfide interchan	BWX39_02045	TDTLSNNGKPFIIDFFATWCKPCNR	844.5
A0A1P8JHB3	DUF4827 domain-containing	BWX39_10565	TDTTKNQYVQFK	655.1
A0A1P8JFA9	Adhesin	BWX39_07255	TGDTSYAEHFDILYSTEGADTANFVK	580.1
A0A1P8JFJ1	D-alanyl-D-alanine carbox	BWX39_07655	TGIYYTGTIDDSTR	582.6
A0A1P8JFA8	Ligand-gated channel prot	BWX39_07210	THYVNKDTTQLPADNR	374.8
A0A1P8JHU8	Adhesin	BWX39_09075	TIGGNALAAQLDSAVIYR	894.1
A0A1P8JDL0	TPR_REGION domain-contain	BWX39_03635	TKDSLYTSWR	354.1
A0A1P8JCX5	OmpA-like domain-containi	BWX39_02425	TKSDSLNLVLTNNLTR	660.1
A0A1P8JGX6	FMN_bind domain-containin	BWX39_09925	TLLADSVK	455
A0A1P8JDN1	DUF4251 domain-containing	BWX39_03940	TLNEDYVIEVSRDSIGMVLPYVGR	423.1
A0A1P8JBT5	Gliding motility protein	BWX39_00220	TLSQYCTTDSAMIK	791.8
A0A1P8JCV5	Cell division protein Fts	BWX39_02370	TNKDSILK	364.9
A0A1P8JDL7	TPR_REGION domain-contain	BWX39_03700	TNVLNDSDSIK	478.2
A0A1P8JDL7	TPR_REGION domain-contain	BWX39_03700	TNVLNDSDSIKQVK	413.9
A0A1P8JEB9	Peptidoglycan glycyltrans	BWX39_05325	TPPTYAASEIYSADSVLIGK	883.1
A0A1P8JH12	DNA-binding protein	BWX39_09970	TQAEDSLAEK	532.4
A0A1P8JG81	Hybrid sensor histidine k	BWX39_05970	TTDSIVR	250.1
A0A1P8JFK8	DUF4595 domain-containing	BWX39_07665	TTFDWTFNDDSFPTK	727.9
A0A1P8JD82	Peptidylprolyl isomerase	BWX39_03010	TTFNNDSTIR	378.4
A0A1P8JF28	Arylsulfatase	BWX39_06755	TVPDTMTHK	319.3
A0A1P8JG55	DUF3078 domain-containing	BWX39_04390	TYMDSLFLAK	587.5
A0A1P8JG70	Alpha-2-macroglobulin	BWX39_04120	TYSGNAPYEVIEDSLELPR	851.6
A0A1P8JDB6	DUF5683 domain-containing	BWX39_03140	VAAKDSMCLMK	395.1
A0A1P8JGP0	DUF4381 domain-containing	BWX39_09270	VAYAHFADTTNVPR	690.6
A0A1P8JG17	T9SS type A sorting domai	BWX39_01870	VDDSGTISVTSNK	371.6
A0A1P8JHN4	Lipocalin-like domain-con	BWX39_11410	VDGFLDSLK	443.6
A0A1P8JFA9	Adhesin	BWX39_07255	VDSFVVSR	325.9
A0A1P8JC94	DUF3298 domain-containing	BWX39_01145	VDSIENLSAPSYR	588.7
A0A1P8JH93	Omp85 domain-containing p	BWX39_10610	VDSIIVGK	407.4
A0A1P8JDK5	Internalin	BWX39_03640	VDSLILTNNR	492
A0A1P8JGP0	DUF4381 domain-containing	BWX39_09270	VDTAATAPAR	394.1
A0A1P8JGA9	YncE family protein	BWX39_07215	VDTATLK	375.3
A0A1P8JDR0	TonB-dependent receptor	BWX39_04075	VDTLASQELQEVIVAGVR	794.5
A0A1P8JC96	Big_5 domain-containing p	BWX39_01155	VDTVWQNAK	476
A0A1P8JED4	Lipoprotein	BWX39_05320	VEQAALQDTCWK	698
A0A1P8JD67	tA-like_N domain-containi	BWX39_03000	VFMNDSTIR	330.9
A0A1P8JEW2	Alpha-L-fucidase	BWX39_06460	VGAIWLDGYWDHDSDSIPFDWR	629.5
A0A1P8JCM4	Penicillin-binding protei	BWX39_01900	VGLTMEVADTGYVK	713
A0A1P8JC92	DUF4294 domain-containing	BWX39_01110	VGSDSIQYVR	456.3
A0A1P8JEH8	HTH LytTR-type domain-con	BWX39_05595	VHSLLLPDSVINK	660.1
A0A1P8JGG3	Nuclease	BWX39_08790	VHTYIMGESMDSLR	685.9
A0A1P8JGK4	TIGR00341 family protein	BWX39_09065	VIQGASSDSLLAIQR	769.9
A0A1P8JGK4	TIGR00341 family protein	BWX39_09065	VKTDSLELIVLPQ	383.6
A0A1P8JDL7	TPR_REGION domain-contain	BWX39_03700	VLDELTPHTEAVHLQDSLQYLAK	271.1
A0A1P8JFY6	Serine hydrolase	BWX39_08495	VLDTLK	341.3
A0A1P8JFY6	Serine hydrolase	BWX39_08495	VLDTLKLTFANYK	531.4
A0A1P8JGT9	Peptidylprolyl isomerase	BWX39_09605	VLSKEQLPDSVQFR	371.5
A0A1P8JFF3	Peptidase M16	BWX39_07285	VLTIAYTDSIREEK	626.9
A0A1P8JD33	Por secretion system prot	BWX39_02775	VLYNGSDSVR	316.4
A0A1P8JDI4	Cell shape-determining pr	BWX39_03555	VMDAAKDSIK	414.5
A0A1P8JH22	Peptidase S41	BWX39_10105	VNAIEQEMPDTITR	630
A0A1P8JFJ3	Lipocalin-like domain-con	BWX39_07675	VNDSTIAIHGTSVFDGEK	834
A0A1P8JDH5	Penicillin-binding protei	BWX39_03565	VNQIKDSLR	303.2
A0A1P8JH93	Omp85 domain-containing p	BWX39_10610	VNVLPGDSTGLHIR	485.2
A0A1P8JGK8	Lipoprotein	BWX39_09115	VQADTFNVGAHSILANR	822.3
A0A1P8JFI1	YbbR-like protein	BWX39_07615	VQFVPDSVTIYASK	620.9
A0A1P8JDP9	Peptidase M16	BWX39_04015	VQGTDTTIQK	477.5
A0A1P8JDP9	Peptidase M16	BWX39_04015	VQGTDTTIQKVDKPK	421.8
A0A1P8JD79	Peptidylprolyl isomerase	BWX39_03005	VSDAALEAATNRLDSISNDIK	484.7
A0A1P8JCJ7	Choline-binding protein	BWX39_01515	VSLPDSVIGVGPR	600.2
A0A1P8JBS9	Siderophore-interacting p	BWX39_00205	VTADSQAVTLTK	533.3
A0A1P8JGZ2	DUF3298 domain-containing	BWX39_09940	VTMDTTISFSK	573.2
A0A1P8JGZ2	DUF3298 domain-containing	BWX39_09940	VTMDTTISFSKDEACK	489.5
A0A1P8JFA8	Ligand-gated channel prot	BWX39_07210	VTPNGEVAYDTTAIR	490.2
A0A1P8JGX4	GLPGLI family protein	BWX39_09795	VVEPIEQPQWELISDSTAR	513.2
A0A1P8JD05	Sugar tyrine-protein kina	BWX39_02635	VYIGDTIR	322.1
A0A1P8JCQ0	NigD-like protein	BWX39_01920	WATKPDTTYR	348.2
A0A1P8JGW0	GLPGLI family protein	BWX39_09790	WDIIADSTK	507.4
A0A1P8JFJ3	Lipocalin-like domain-con	BWX39_07675	WTTIVPTDSTAEVGIELK	397.2
A0A1P8JFQ4	Cell surface protein SprA	BWX39_07930	YAFTELYDSTK	618.1
A0A1P8JG70	Alpha-2-macroglobulin	BWX39_04120	YAIGDTIK	359.8
A0A1P8JG70	Alpha-2-macroglobulin	BWX39_04120	YAIGDTIKLK	419.5
A0A1P8JD56	DUF4468 domain-containing	BWX39_02935	YDNMIQLLFSDPTDSLR	358.8
A0A1P8JEB7	TPR_REGION domain-contain	BWX39_05290	YDSAIVAYTR	370.3
A0A1P8JFC2	TPR_REGION domain-contain	BWX39_07170	YDTAAFFSVTK	590.1
A0A1P8JFN9	Copper resistance protein	BWX39_07850	YEIALAADSTNGFSMK	742.3
A0A1P8JGK6	DUF4296 domain-containing	BWX39_08995	YFEIQTDTTYHK	648.5
A0A1P8JD82	Peptidylprolyl isomerase	BWX39_03010	YIEKEEFQPYDSLK	651.2
A0A1P8JD82	Peptidylprolyl isomerase	BWX39_03010	YIEKEEFQPYDSLKADIYHFIEAR	701.6
A0A1P8JD67	tA-like_N domain-containi	BWX39_03000	YKDMTLLCDSAYLNEQQSTFQALGNVDLK	391
A0A1P8JEH3	30S ribomal protein S18	rpsR	YLTAPSIDTKK	264.5
A0A1P8JDA4	Lipoprotein	BWX39_03165	YNLMDSACSIMMPPNMK	497.7
A0A1P8JEB9	Peptidoglycan glycyltrans	BWX39_05325	YPNQPDSVLYYINKPHK	563.5
A0A1P8JF49	Peptidase S41	BWX39_06865	YQHGEFFSQDSIK	626.9
A0A1P8JF49	Peptidase S41	BWX39_06865	YQHGEFFSQDSIKHTGPAYHTNNGR	692.1
A0A1P8JFA9	Adhesin	BWX39_07255	YQIAVDSITITK	650.9
A0A1P8JG53	OMP_b-brl_3 domain-contai	BWX39_02620	YQVTVGCNSDSLLLR	479.6
A0A1P8JCT0	Beta_helix domain-contain	BWX39_02205	YVEVVWEEATDTVQSGEK	834.1
A0A1P8JEH8	HTH LytTR-type domain-con	BWX39_05595	YYPVDSIRPR	289.7
